# Supplementary material for: Autosomal and mtDNA Markers Affirm the Distinctiveness of Lions in West and Central Africa
Source: PLoS One. 2015 Oct 14;10(10):e0137975. doi: 10.1371/journal.pone.0137975 (PMC4605676; doi:10.1371/journal.pone.0137975)
Supplement: S2 File — (TXT) [file pone.0137975.s002.txt]

All.microsats
FCA026
FCA032
FCA057
FCA075
FCA085
FCA091
FCA094
FCA097
FCA126
FCA136
FCA144
FCA161
FCA178
FCA191
FCA205
FCA208
FCA211
FCA224
FCA247
FCA275
POP
         Benin1 , 152154 208208 179179 119149 147151 162164 224224 159165 155157 271271 202202 206206 266266 168168 117123 336338 130134 170180 160172 145149 
         Benin2 , 150150 208214 179179 119149 137145 158162 224224 163167 135173 271271 202204 206206 268268 168168 117119 334336 134138 180186 160160 145149 
         Benin3 , 150150 208214 179179 119149 145151 158164 224224 163167 155157 271271 188206 204206 266266 162168 117125 324336 140140 184186 160172 145149 
         Benin4 , 150152 208214 179179 119149 145151 158164 224224 163167 155157 271271 188206 204206 266266 162168 117125 324336 140140 184186 160172 145149 
         Benin5 , 150152 208208 179181 125149 145151 158164 224226 163163 155155 271271 188206 202206 266266 168168 125125 334336 130140 184186 160172 149149 
POP
      Cameroon1 , 150154 208214 171177 125155 139139 158158 222222 165165 167169 267271 204204 204208 270270 168170 125127 324338 136138 170180 174176 149155 
      Cameroon2 , 152158 214216 171179 125147 139151 158162 224224 163165 169169 267267 202204 204208 266270 164170 119125 324336 138138 170186 160176 149149 
      Cameroon3 , 154158 214214 179179 125125 139139 158162 222224 163165 167169 267267 202204 204208 266270 170170 119125 324336 138140 180186 172176 149149 
      Cameroon4 , 158158 208214 171179 119125 141141 158162 222222 165165 167169 267267 204206 204204 268268 164170 119119 338338 138140 170170 172174 149149 
      Cameroon5 , 150154 208214 171177 125155 139139 158158 222222 165165 167169 267271 204204 204208 270270 168170 125127 324338 136138 170180 174176 149155 
      Cameroon6 , 154154 210214 171177 119125 139151 158162 222224 163169 169169 271279 204204 204208 270270 162164 125125 326334 138140 170170 160172 149155 
      Cameroon7 , 150154 210216 177179 119147 151151 158162 222224 165169 169169 271279 204206 204208 270270 162164 125127 334334 138140 170180 172176 149155 
      Cameroon8 , 150158 214214 171177 125125 139139 158160 222222 165169 169169 267271 204206 204208 268268 164168 119125 334338 138140 170180 160172 145155 
      Cameroon9 , 152154 208214 177179 119125 139139 158162 222224 163169 167169 267267 204206 208208 270270 168170 125125 324334 140140 170180 172176 149155 
POP     
     Cameroon10 , 154154 214214 171187 125143 151153 156158 220224 163169 163169 267277 204208 208210 266266 162168 119119 324334 138138 170170 160172 145151 
     Cameroon11 , 150154 210210 179187 153153 139139 156170 220224 163165 167169 271271 204204 208208 266266 162162 119119 324338 134138 170170 170172 145149 
     Cameroon12 , 150150 214214 187187 123153 145153 158158 224226 163165 155163 267267 204204 208210 266266 160170 119123 324324 138140 170180 170170 145155 
POP
          Chad1 , 000000 196210 187179 133155 000000 164164 222224 145165 135145 271271 188204 204204 000000 000000 119125 324326 000000 170170 176176 147149 
          Chad2 , 000000 214224 179179 119119 000000 156164 220224 163163 145155 271271 204204 208208 000000 000000 125127 324324 000000 170184 172172 149151 
          Chad3 , 000000 196224 181181 119119 000000 158164 224224 145169 163171 271271 204204 202208 000000 000000 123125 324324 000000 170184 158172 147155 
          Chad4 , 000000 214214 181181 125133 000000 160164 220224 163169 169169 269271 204206 208208 000000 000000 119127 324324 000000 170184 172176 145149 
POP
           DRC1 , 150152 206216 175191 143143 135149 166166 222222 163165 163169 267271 204206 208210 270270 160170 119119 330330 138142 184186 172172 149149 
           DRC2 , 150150 216224 179191 125143 147149 156158 222222 165173 155159 271271 204204 208208 262264 160170 119125 324326 138142 184184 160172 145149 
           DRC3 , 150152 206208 183185 143143 135153 166170 222222 165173 157159 267271 202204 202208 262264 170170 123125 330340 136138 170184 168168 149151 
           DRC4 , 150152 214216 171171 137143 139145 156160 220222 163165 161169 271271 000000 208210 266266 160170 119125 326338 138140 180186 172172 149153 
           DRC5 , 150152 216218 171183 143145 151153 156170 222222 169173 159159 267271 204208 202208 264268 160170 119123 326340 138138 178184 172172 149151 
           DRC6 , 152162 210214 183183 119143 139145 158160 220222 163163 157169 267271 204206 208208 268268 160170 119125 324326 138140 178182 160160 149153 
           DRC7 , 150150 210214 183183 143151 139149 170174 220220 163173 159177 267271 204204 204208 264268 160170 119119 326334 138140 176190 160168 149153 
POP
      Ethiopia1 , 000000 000000 000000 000000 000000 000000 000000 117123 000000 271273 000000 206206 266266 164164 000000 000000 134144 000000 000000 000000 
      Ethiopia2 , 000000 000000 000000 000000 000000 000000 000000 117123 000000 271271 000000 204208 264264 158164 000000 000000 134142 000000 000000 000000 
      Ethiopia3 , 000000 000000 000000 000000 000000 000000 000000 117123 000000 271271 000000 202208 266266 164170 000000 000000 134142 000000 000000 000000 
      Ethiopia4 , 000000 000000 000000 000000 000000 000000 000000 117123 000000 271273 000000 206206 266266 158164 000000 000000 134142 000000 000000 000000 
      Ethiopia5 , 000000 000000 000000 000000 000000 000000 000000 117123 000000 000000 000000 000000 264264 164164 000000 000000 134144 000000 000000 000000 
      Ethiopia6 , 000000 000000 000000 000000 000000 000000 000000 119119 000000 271273 000000 204208 264264 158164 000000 000000 138142 000000 000000 000000 
      Ethiopia7 , 000000 000000 000000 000000 000000 000000 000000 123123 000000 271273 000000 208208 266266 164164 000000 000000 134144 000000 000000 000000 
      Ethiopia8 , 000000 000000 000000 000000 000000 000000 000000 117123 000000 273273 000000 204208 266266 164164 000000 000000 134140 000000 000000 000000 
      Ethiopia9 , 000000 000000 000000 000000 000000 000000 000000 119119 000000 000000 000000 000000 264264 158158 000000 000000 000000 000000 000000 000000 
     Ethiopia10 , 000000 000000 000000 000000 000000 000000 000000 117123 000000 271273 000000 208208 264264 158164 000000 000000 134142 000000 000000 000000 
     Ethiopia11 , 000000 000000 000000 000000 000000 000000 000000 113119 000000 271271 000000 208208 266266 164164 000000 000000 136140 000000 000000 000000 
     Ethiopia12 , 152154 206218 177181 119149 000000 166166 216224 161165 155159 273273 000000 204208 264264 164170 121123 324332 134144 180186 162172 149151 
     Ethiopia13 , 152154 206218 177181 119141 000000 166166 220226 161161 155159 271273 208208 206208 266266 164170 121123 324326 140142 180186 168172 149149 
     Ethiopia14 , 000000 000000 000000 000000 000000 000000 000000 117123 000000 271273 000000 208208 264264 158164 000000 000000 134144 000000 000000 000000 
     Ethiopia15 , 000000 000000 000000 000000 000000 000000 000000 123123 000000 271271 000000 208208 266266 164164 000000 000000 134134 000000 000000 000000 
POP
     Ethiopia16 , 000000 196196 000000 143155 000000 164164 216216 159159 135155 000000 202202 000000 000000 000000 119119 324334 000000 182184 168170 151155 
     Ethiopia17 , 000000 196196 000000 155155 000000 164166 216216 159163 155159 000000 204204 000000 000000 000000 119119 334334 000000 182182 168168 147151 
     Ethiopia18 , 000000 196196 000000 143155 000000 164164 216216 159163 135155 000000 204204 000000 000000 000000 119121 324334 000000 170182 168170 147151 
     Ethiopia19 , 000000 196196 000000 155155 000000 166166 216216 159159 155155 000000 204204 000000 000000 000000 119119 324334 000000 182184 168168 151155 
POP
         Kenya1 , 154154 196196 185185 141141 139139 154170 216224 165169 135157 271273 188188 204204 266272 168172 125125 324326 140140 180184 168172 147153 
         Kenya2 , 154160 196210 185185 141155 139139 154154 216222 165169 135157 271273 206206 204204 266272 170172 121121 324324 140140 184184 168172 147153 
         Kenya3 , 160160 196196 185185 119141 139139 154154 216224 165169 157157 271271 188206 204204 266272 170170 121121 324324 140140 184184 176176 147153 
         Kenya4 , 154154 210210 185185 119155 139139 170170 216216 165165 155157 271273 206206 204204 266272 168170 121125 324338 140142 176184 160168 145147 
         Kenya5 , 154154 196210 185185 119141 139139 154170 216216 159159 155157 273273 188188 204204 272272 172174 121125 326338 140142 172180 160168 153153 
         Kenya6 , 154160 196210 185185 141155 139139 154154 216224 165165 135135 271273 188204 204204 262264 168168 121125 326326 140140 180184 168168 147149 
         Kenya7 , 154154 196210 185185 141155 139139 154170 216224 165169 135157 271271 188206 204204 272272 168174 121125 324326 140140 180184 168172 147147 
POP
      Tanzania1 , 150160 210210 179185 147151 139153 156170 222222 159163 157157 271271 204204 204206 270270 156156 121121 334340 138140 180182 160160 149149 
      Tanzania2 , 150160 196206 179179 149151 133139 170170 218222 169169 157157 271273 204206 204206 266266 156158 119121 000000 140140 172188 160162 147147 
      Tanzania3 , 160160 210210 179185 147151 139139 154170 218226 159163 155157 273273 204204 204206 270270 166166 121121 324326 140140 180188 168168 147151 
      Tanzania4 , 152154 210210 185185 119151 139139 154170 216222 169169 157171 271273 206206 204208 266266 164172 121127 330334 142142 172184 168176 149151 
      Tanzania5 , 154160 210218 185185 147151 139139 170170 222222 165165 135157 271273 204204 202206 266266 158166 121125 330330 140144 170188 162170 145147 
      Tanzania6 , 154160 210210 179179 147151 139139 170170 216222 159161 157157 271271 204206 204206 262266 158166 000000 330334 138140 176188 162170 151151 
      Tanzania7 , 150162 210218 179185 151157 139139 170172 222226 163169 157159 271271 206206 204204 266270 164166 121121 326326 140140 172186 168170 149151 
      Tanzania8 , 152154 196196 179185 119155 139153 170170 216220 165169 157157 271273 204206 204206 262266 156166 000000 330338 138140 180188 160170 145149 
      Tanzania9 , 154160 196210 185185 147155 139139 170170 216224 000000 135157 271271 188204 204206 262266 166170 119127 330330 140140 188188 170174 147147 
     Tanzania10 , 154162 210210 179185 149151 139153 156170 218224 163169 135157 271271 204204 198204 266272 164174 121127 326340 138140 176186 160174 147147 
POP
     Tanzania11 , 152154 208208 179179 151151 133139 158170 220220 169171 135155 271271 204206 198204 266266 166170 000000 324326 140142 184184 170174 145147 
     Tanzania12 , 152152 208208 179179 151151 133133 170170 216220 159169 135157 271271 206206 204204 262262 156168 119125 330330 140142 184188 160172 147147 
     Tanzania13 , 150152 206210 185185 147151 133135 158170 218220 169169 157157 271271 206206 204206 262266 166170 121121 324330 140140 188188 170174 147147 
     Tanzania14 , 152154 206208 179185 137147 139151 170170 216220 163169 135155 271271 204206 204204 266266 156166 125125 326330 140142 188188 160170 145147 
     Tanzania15 , 150154 210218 179185 149151 133139 170170 222224 159165 157157 271271 206206 204206 266266 170170 125125 326330 138140 188188 174174 147149 
     Tanzania16 , 152152 210210 179185 151151 133133 170170 220222 163171 135157 271271 204206 204206 266270 166170 119125 324326 140140 184188 170174 145147 
     Tanzania17 , 154160 000000 185185 119151 131139 170170 218224 163169 157157 271271 206206 198204 266266 170170 125125 324338 140140 172176 174174 147149 
     Tanzania18 , 154160 208210 185185 119147 139139 170170 216224 163165 157157 271271 204206 204206 266266 168168 125125 326330 138140 188188 172172 145145 
     Tanzania19 , 152160 210210 179185 149151 133139 170170 218222 159169 157157 271271 206206 204206 262266 166170 000000 324330 138140 000000 170174 145147 
     Tanzania20 , 154154 210210 179179 149151 133139 170170 220224 169171 157157 271273 206206 204204 266270 164166 000000 326326 140140 186188 168170 145147 
POP
        Zambia1 , 150150 206206 183183 000000 135139 170174 220224 159169 155157 271271 202204 204204 262266 162168 121129 326336 138142 180190 160162 145149 
        Zambia2 , 150154 206206 185189 147149 135139 158174 220224 159163 155159 271271 204206 202204 262262 162164 121121 332332 138138 170170 170174 145149 
        Zambia3 , 150150 208208 179179 137155 135139 170174 222222 159167 157159 271271 204208 204204 262266 162164 121121 318328 138138 170170 160162 149151 
        Zambia4 , 152152 206216 181181 147159 135135 168170 222222 159167 155157 271271 204206 202204 262266 162162 129129 324324 140140 180180 160160 149149 
        Zambia5 , 160160 206206 179185 137143 135139 174174 220220 165165 155173 271273 204204 210210 000000 162170 121121 330330 144144 000000 160172 151151 
        Zambia6 , 162164 216216 177185 119147 135135 162162 218218 159169 155157 273273 206206 198204 266266 164170 121121 330330 142142 000000 168172 149149 
        Zambia7 , 150160 206218 179185 147151 139139 154168 222222 159169 155157 271273 204208 198198 262266 170172 119121 330336 136138 178178 170174 149151 
        Zambia8 , 162162 206216 179179 147157 135135 170174 224224 159167 155157 271271 204206 198204 262266 168168 121121 326328 140140 178180 160160 149151 
        Zambia9 , 150154 206210 179179 147149 139143 162170 216222 159161 157157 271271 204206 202204 266266 162168 121121 324330 136140 180180 160162 149149 
POP
       Namibia1 , 150154 000000 181181 119141 000000 170170 220224 163175 159159 273277 204206 206206 266266 148168 119119 324324 136136 170170 174174 151153 
       Namibia2 , 154160 196216 179187 147151 135139 164170 218220 163163 135159 273273 204206 204204 266266 168174 119133 324334 136136 178178 174174 149149 
       Namibia3 , 150160 216216 179187 141151 135135 164170 218220 163163 135159 273273 204206 204204 266266 148174 119129 334336 136136 178186 160174 149151 
       Namibia4 , 160160 216216 181181 141151 135135 168174 218224 163163 159159 273275 206206 204204 264264 174174 119121 324324 136138 178186 160160 149151 
       Namibia5 , 160160 216216 181181 141141 135135 162168 218224 163175 157159 273273 206208 204206 264264 168174 121129 324336 136136 170176 160174 149151 
       Namibia6 , 150160 216216 181185 141151 135139 170170 224224 175175 159159 273275 206212 204206 266266 168178 119129 334336 136136 170184 160174 149149 
       Namibia7 , 160160 206210 181185 141149 135153 164174 218220 163175 159159 273273 206212 204204 264264 168168 119119 324338 136136 186186 160174 149149 
       Namibia8 , 154160 206216 179187 149151 135139 164170 218224 163163 159159 273273 204212 204206 266266 148174 119121 324324 000000 170186 160174 149149 
       Namibia9 , 154160 216216 179181 149149 135135 164168 220220 163163 135159 273279 204206 204206 262266 168168 119133 334334 136136 170186 160174 151151 
      Namibia10 , 150160 196216 179181 141147 135139 168170 220224 163163 135159 273273 206206 204204 262264 174174 119129 334334 136138 186186 160160 149151 
POP
           RSA1 , 150160 206206 187191 141149 139139 162164 216220 163175 157157 273275 204204 000000 262266 148148 121129 330336 138138 188188 160168 151151 
           RSA2 , 150150 206210 179181 119141 133135 164164 222222 163169 157159 273273 204204 204210 266266 148148 129129 324336 136136 170186 160168 151151 
           RSA3 , 154160 210216 179181 141149 139139 166172 218220 167175 157157 273273 204212 204210 266270 148148 123129 324332 136138 170188 162174 145147 
           RSA4 , 154154 206216 179181 119141 133135 162164 218222 163175 157157 273275 204204 206210 266266 174174 123123 324324 138138 170186 170174 151151 
           RSA5 , 150160 208210 177181 141151 135135 162172 218226 167175 157157 273277 204204 210210 262266 148174 119129 324334 138138 170186 168170 145151 
           RSA6 , 154160 216216 179179 119149 135139 164164 218226 163163 157157 275275 204212 206210 266266 148148 121123 324336 138138 170184 162162 147147 
           RSA7 , 150160 206210 179191 119151 133139 164164 216222 159163 157157 273273 208212 000000 266270 148174 121123 324330 138138 170184 168168 149149 
           RSA8 , 160160 210210 179191 141151 139139 178178 218220 167169 159159 273273 204204 000000 262266 148148 121121 330336 138138 170188 162170 147151 
           RSA9 , 150150 206210 181191 141141 135139 162166 216218 163165 157159 273279 204204 204206 262262 148148 121129 000000 138138 184186 168168 147151 
          RSA10 , 150160 210216 181191 149151 139139 164166 216218 163175 157157 271271 206208 202204 270270 174174 121129 336336 140140 170184 160168 145147 
POP
          RSA11 , 154160 206208 177181 153153 139139 162170 218222 165165 135135 273273 200200 202208 264270 148178 123129 330330 136136 188188 160170 151151 
          RSA12 , 160162 210210 181181 141145 133153 170170 220224 163165 155155 273273 204204 204214 262262 148178 121131 336336 134134 170184 174182 147151 
          RSA13 , 154160 206216 181187 147147 139139 164170 220224 165165 157159 273279 204206 202204 262262 166172 119129 332336 134136 172176 160168 151151 
          RSA14 , 154160 208216 181181 141153 135139 170174 220220 165171 153155 273273 200204 202210 262264 148174 119121 332338 134136 172188 160168 151151 
          RSA15 , 154160 206210 185187 145145 139153 162170 220224 159165 135159 273273 200204 202202 262270 148166 119123 332336 136136 182188 160170 147149 
          RSA16 , 160160 206208 181181 147153 139139 162170 218220 159159 153173 273273 204206 202204 262270 148180 121123 332336 136142 170178 160182 151151 
          RSA17 , 154160 208216 179181 147147 139139 168170 218224 165165 153155 273275 204204 202202 266270 148168 121123 336336 000000 170188 182182 147151 
          RSA18 , 154162 210216 181185 141153 139153 162174 220222 165165 157159 273273 200206 204204 266270 148148 121125 332336 136136 184188 160170 149151 
          RSA19 , 154154 210212 179181 147153 139153 168170 224224 163165 155157 275275 200204 204204 262270 148180 119121 332338 134134 172184 160160 151151 
          RSA20 , 154160 206216 177181 145149 135139 162162 216220 159165 155173 275275 200204 204210 266266 174178 123129 336336 136142 184188 160160 147151 
POP
         India1 , 150150 196196 177187 131131 139139 154154 222222 167171 159159 277277 188188 204204 268268 172172 129129 000000 134134 184190 176176 153153 
         India2 , 150150 196196 187187 131131 139139 154154 222222 167171 159161 277277 188188 208208 268268 172172 129129 326326 134134 184184 176176 153153 
         India3 , 150150 196196 177187 131131 139139 154154 222222 163167 159161 277277 188188 204204 268268 172172 129129 326326 134134 184184 176176 153153 
         India4 , 150150 196196 177177 131131 139139 154154 222222 167167 161165 277277 188188 204208 268268 172172 129129 326326 134134 000000 176176 153153 
         India5 , 150150 196196 177187 131131 139139 154154 222222 167171 159159 277277 188188 204204 268268 172172 129129 326326 134134 190190 176176 153153 
         India6 , 150150 196196 187187 131131 139139 154154 222222 171171 159159 277277 188188 208208 268268 172172 129129 326326 134134 184184 176176 153153 
         India7 , 150150 196196 187187 131131 139139 154154 222222 000000 159161 277277 188188 208208 268268 172172 129129 326326 134134 184184 176176 153153 
         India8 , 150150 196196 177187 131131 139139 154154 222222 171171 159159 277277 188188 204208 268268 172172 129129 326326 134134 184184 176176 153153 
         India9 , 150150 196196 177187 131131 139139 154154 222222 167171 159159 277277 188188 208212 268268 172172 129129 326326 134134 184190 176176 153153 
        India10 , 150150 196196 187187 131131 139139 154154 222222 167171 159161 277277 188188 204206 268268 172172 129129 326326 134134 184184 176176 153153   
