# Supplementary material for: Autosomal and mtDNA Markers Affirm the Distinctiveness of Lions in West and Central Africa
Source: PLoS One. 2015 Oct 14;10(10):e0137975. doi: 10.1371/journal.pone.0137975 (PMC4605676; doi:10.1371/journal.pone.0137975)
Supplement: S4 File — (FAS) [file pone.0137975.s004.fas]

>1.Senegal 
ATGACCAACATTCGAAAATCACACCCCCTTGTCAAAATTATTAATCACTCATTCATTGAT
CTTCCCACTCCACCCAATATCTCAGCATGATGAAACTTTGGCTCCTTATTAGGAGTATGT
TTAATCCTACAAATTCTCACCGGCCTCTTTCTAGCCATACATTACACACCAGACACAATA
ACCGCTTTCTCATCAGTCACCCACATTTGCCGCGACGTAAACTATGGCTGAATTATCCGG
TACCTACACGCCAACGGAGCCTCCATATTCTTTATCTGCCTATACATGCATGTA-GGACG
AGGAATATACTATGGCTCCTATACTTTCTCAGAAACATGAAACATTGGAATCGTATTGTT
GTTCACAGTTATAGCTACAGCCTTCATAGGATATGTCTTACCGTGGGGCCAAATATCCTT
TTGAGGTGCAACTGTAATCACTAATCTCCTATCAGCAATCCCATACATCGGGGCCGACCT
AGTAGAGTGGATCTGAGGAGACTTCTCAGTAGACAAAGCCACCCTGACACGATTCTTTGC
CTTCCACTTCATCCTTCCATTTATCATCTCAGCCCTAGCAGCAGTCCACCTCCTGTTCCT
CCATGAAACAGGATCTAATAACCCCTCAGGAATGGTATCTGACTCAGATAAAATTCCATT
CCATCCATACTATACAATCAAAGATATCCTAGGCCTTCTAGTACTAATCTTAACACTCAT
ACTACTCGTCCTATTCTCACCAGACCTATTAGGAGATCCCGACAACTATACCCCCGCCAA
TCCTCTAAGCACCCCTCCCCATATCAAACCTGAATGGTACTTCCTATTTGCATATGCAAT
CCTCCGATCTATTCCCAATAAACTAGGAGGAGTTTTAGCCCTAGTTCTATCCATCTTAAT
CTTAGCAATTATCCCTGCCCTCCACACTTCCAAACAGCGAGGATTAATGTTTCGACCACT
AAGTCAATGCTTATTCTGATTCCTAGTAGCGGACCTTCTGACCCTGACATGAATTGGTGG
CCAACCTGTAGAACACCCCTTCATCACCATCGGCCAACTAGCCTCCATCCTATACTTCTC
CATTCTTCTAATCCTAATACCCATCTCAGGCATTATTGAAAACCGCCTCCTCAAATGAAG
AGTCTTCGTAGTATATAGAATACCTTGGTCTTGTAAACCAAAAAAGGAGAACGCGTACCC
TCCCTAAGACTTCAAGGAAGAAGCAATAGCCCCACCATCAGCACCCAAAGCTGAAATTCT
TTCTTAAACTATTCCTTGCTAATACCAAAAAATAACCCCGTAACTTTCACAATTCATATA
TTGCATATACCCATACTGTGCTTGCCCAGTATGTCCTTATTCCCCACGAAAAGCAAGTGA
AACCTCCACAGCACAAACGCACAATGTAAAATAACCAGTCAACTTTCTTTTTTCCCCACA
TACACTGTATCATC
>2.Senegal 
ATGACCAACATTCGAAAATCACACCCCCTTGTCAAAATTATTAATCACTCATTCATTGAT
CTTCCCACTCCACCCAATATCTCAGCATGATGAAACTTTGGCTCCTTATTAGGAGTATGT
TTAATCCTACAAATTCTCACCGGCCTCTTTCTAGCCATACATTACACACCAGACACAATA
ACCGCTTTCTCATCAGTCACCCACATTTGCCGCGACGTAAACTATGGCTGAATTATCCGG
TACCTACACGCCAACGGAGCCTCCATATTCTTTATCTGCCTATACATGCATGTA-GGACG
AGGAATATACTATGGCTCCTATACTTTCTCAGAAACATGAAACATTGGAATCGTATTGTT
GTTCACAGTTATAGCTACAGCCTTCATAGGATATGTCTTACCGTGGGGCCAAATATCCTT
TTGAGGTGCAACTGTAATCACTAATCTCCTATCAGCAATCCCATACATCGGGGCCGACCT
AGTAGAGTGGATCTGAGGAGACTTCTCAGTAGACAAAGCCACCCTGACACGATTCTTTGC
CTTCCACTTCATCCTTCCATTTATCATCTCAGCCCTAGCAGCAGTCCACCTCCTGTTCCT
CCATGAAACAGGATCTAATAACCCCTCAGGAATGGTATCTGACTCAGATAAAATTCCATT
CCATCCATACTATACAATCAAAGATATCCTAGGCCTTCTAGTACTAATCTTAACACTCAT
ACTACTCGTCCTATTCTCACCAGACCTATTAGGAGATCCCGACAACTATACCCCCGCCAA
TCCTCTAAGCACCCCTCCCCATATCAAACCTGAATGGTACTTCCTATTTGCATATGCAAT
CCTCCGATCTATTCCCAATAAACTAGGAGGAGTTTTAGCCCTAGTTCTATCCATCTTAAT
CTTAGCAATTATCCCTGCCCTCCACACTTCCAAACAGCGAGGATTAATGTTTCGACCACT
AAGTCAATGCTTATTCTGATTCCTAGTAGCGGACCTTCTGACCCTGACATGAATTGGTGG
CCAACCTGTAGAACACCCCTTCATCACCATCGGCCAACTAGCCTCCATCCTATACTTCTC
CATTCTTCTAATCCTAATACCCATCTCAGGCATTATTGAAAACCGCCTCCTCAAATGAAG
AGTCTTCGTAGTATATAGAATACCTTGGTCTTGTAAACCAAAAAAGGAGAACGCGTACCC
TCCCTAAGACTTCAAGGAAGAAGCAATAGCCCCACCATCAGCACCCAAAGCTGAAATTCT
TTCTTAAACTATTCCTTGCTAATACCAAAAAATAACCCCGTAACTTTCACAATTCATATA
TTGCATATACCCATACTGTGCTTGCCCAGTATGTCCTTATTCCCCACGAAAAGCAAGTGA
AACCTCCACAGCACAAACGCACAATGTAAAATAACCAGTCAACTTTCTTTTTTCCCCACA
TACACTGTATCATC
>3.Senegal 
ATGACCAACATTCGAAAATCACACCCCCTTGTCAAAATTATTAATCACTCATTCATTGAT
CTTCCCACTCCACCCAATATCTCAGCATGATGAAACTTTGGCTCCTTATTAGGAGTATGT
TTAATCCTACAAATTCTCACCGGCCTCTTTCTAGCCATACATTACACACCAGACACAATA
ACCGCTTTCTCATCAGTCACCCACATTTGCCGCGACGTAAACTATGGCTGAATTATCCGG
TACCTACACGCCAACGGAGCCTCCATATTCTTTATCTGCCTATACATGCATGTA-GGACG
AGGAATATACTATGGCTCCTATACTTTCTCAGAAACATGAAACATTGGAATCGTATTGTT
GTTCACAGTTATAGCTACAGCCTTCATAGGATATGTCTTACCGTGGGGCCAAATATCCTT
TTGAGGTGCAACTGTAATCACTAATCTCCTATCAGCAATCCCATACATCGGGGCCGACCT
AGTAGAGTGGATCTGAGGAGACTTCTCAGTAGACAAAGCCACCCTGACACGATTCTTTGC
CTTCCACTTCATCCTTCCATTTATCATCTCAGCCCTAGCAGCAGTCCACCTCCTGTTCCT
CCATGAAACAGGATCTAATAACCCCTCAGGAATGGTATCTGACTCAGATAAAATTCCATT
CCATCCATACTATACAATCAAAGATATCCTAGGCCTTCTAGTACTAATCTTAACACTCAT
ACTACTCGTCCTATTCTCACCAGACCTATTAGGAGATCCCGACAACTATACCCCCGCCAA
TCCTCTAAGCACCCCTCCCCATATCAAACCTGAATGGTACTTCCTATTTGCATATGCAAT
CCTCCGATCTATTCCCAATAAACTAGGAGGAGTTTTAGCCCTAGTTCTATCCATCTTAAT
CTTAGCAATTATCCCTGCCCTCCACACTTCCAAACAGCGAGGATTAATGTTTCGACCACT
AAGTCAATGCTTATTCTGATTCCTAGTAGCGGACCTTCTGACCCTGACATGAATTGGTGG
CCAACCTGTAGAACACCCCTTCATCACCATCGGCCAACTAGCCTCCATCCTATACTTCTC
CATTCTTCTAATCCTAATACCCATCTCAGGCATTATTGAAAACCGCCTCCTCAAATGAAG
AGTCTTCGTAGTATATAGAATACCTTGGTCTTGTAAACCAAAAAAGGAGAACGCGTACCC
TCCCTAAGACTTCAaGGAAGAAGCAATAGCCCCACCATCAGCACCCAAAGCTGAAATTCT
TTCTTAAACTATTCCTTGCTAATACCAAAAAATAACCCCGTAACTTTCACAATTCATATA
TTGCATATACCCATACTGTGCTTGCCCAGTATGTCCTTATTCCCCACGAAAAGCAAGTGA
AACCTCCACAGCACAAACGCACAATGTAAAATAACCAGTCAACTTTCTTTTTTCCCCACA
TACACTGTATCATC
>4.Senegal 
ATGACCAACATTCGAAAATCACACCCCCTTGTCAAAATTATTAATCACTCATTCATTGAT
CTTCCCACTCCACCCAATATCTCAGCATGATGAAACTTTGGCTCCTTATTAGGAGTATGT
TTAATCCTACAAATTCTCACCGGCCTCTTTCTAGCCATACATTACACACCAGACACAATA
ACCGCTTTCTCATCAGTCACCCACATTTGCCGCGACGTAAACTATGGCTGAATTATCCGG
TACCTACACGCCAACGGAGCCTCCATATTCTTTATCTGCCTATACATGCATGTA-GGACG
AGGAATATACTATGGCTCCTATACTTTCTCAGAAACATGAAACATTGGAATCGTATTGTT
GTTCACAGTTATAGCTACAGCCTTCATAGGATATGTCTTACCGTGGGGCCAAATATCCTT
TTGAGGTGCAACTGTAATCACTAATCTCCTATCAGCAATCCCATACATCGGGGCCGACCT
AGTAGAGTGGATCTGAGGAGACTTCTCAGTAGACAAAGCCACCCTGACACGATTCTTTGC
CTTCCACTTCATCCTTCCATTTATCATCTCAGCCCTAGCAGCAGTCCACCTCCTGTTCCT
CCATGAAACAGGATCTAATAACCCCTCAGGAATGGTATCTGACTCAGATAAAATTCCATT
CCATCCATACTATACAATCAAAGATATCCTAGGCCTTCTAGTACTAATCTTAACACTCAT
ACTACTCGTCCTATTCTCACCAGACCTATTAGGAGATCCCGACAACTATACCCCCGCCAA
TCCTCTAAGCACCCCTCCCCATATCAAACCTGAATGGTACTTCCTATTTGCATATGCAAT
CCTCCGATCTATTCCCAATAAACTAGGAGGAGTTTTAGCCCTAGTTCTATCCATCTTAAT
CTTAGCAATTATCCCTGCCCTCCACACTTCCAAACAGCGAGGATTAATGTTTCGACCACT
AAGTCAATGCTTATTCTGATTCCTAGTAGCGGACCTTCTGACCCTGACATGAATTGGTGG
CCAACCTGTAGAACACCCCTTCATCACCATCGGCCAACTAGCCTCCATCCTATACTTCTC
CATTCTTCTAATCCTAATACCCATCTCAGGCATTATTGAAAACCGCCTCCTCAAATGAAG
AGTCTTCGTAGTATATAGAATACCTTGGTCTTGTAAACCAAAAAAGGAGAACGCGTACCC
TCCCTAAGACTTCAAGGAAGAAGCAATAGCCCCACCATCAGCACCCAAAGCTGAAATTCT
TTCTTAAACTATTCCTTGCTAATACCAAAAAATAACCCCGTAACTTTCACAATTCATATA
TTGCATATACCCATACTGTGCTTGCCCAGTATGTCCTTATTCCCCACGAAAAGCAAGTGA
AACCTCCACAGCACAAACGCACAATGTAAAATAACCAGTCAACTTTCTTTTTTCCCCACA
TACACTGTATCATC
>5.Senegal 
ATGACCAACATTCGAAAATCACACCCCCTTGTCAAAATTATTAATCACTCATTCATTGAT
CTTCCCACTCCACCCAATATCTCAGCATGATGAAACTTTGGCTCCTTATTAGGAGTATGT
TTAATCCTACAAATTCTCACCGGCCTCTTTCTAGCCATACATTACACACCAGACACAATA
ACCGCTTTCTCATCAGTCACCCACATTTGCCGCGACGTAAACTATGGCTGAATTATCCGG
TACCTACACGCCAACGGAGCCTCCATATTCTTTATCTGCCTATACATGCATGTA-GGACG
AGGAATATACTATGGCTCCTATACTTTCTCAGAAACATGAAACATTGGAATCGTATTGTT
GTTCACAGTTATAGCTACAGCCTTCATAGGATATGTCTTACCGTGGGGCCAAATATCCTT
TTGAGGTGCAACTGTAATCACTAATCTCCTATCAGCAATCCCATACATCGGGGCCGACCT
AGTAGAGTGGATCTGAGGAGACTTCTCAGTAGACAAAGCCACCCTGACACGATTCTTTGC
CTTCCACTTCATCCTTCCATTTATCATCTCAGCCCTAGCAGCAGTCCACCTCCTGTTCCT
CCATGAAACAGGATCTAATAACCCCTCAGGAATGGTATCTGACTCAGATAAAATTCCATT
CCATCCATACTATACAATCAAAGATATCCTAGGCCTTCTAGTACTAATCTTAACACTCAT
ACTACTCGTCCTATTCTCACCAGACCTATTAGGAGATCCCGACAACTATACCCCCGCCAA
TCCTCTAAGCACCCCTCCCCATATCAAACCTGAATGGTACTTCCTATTTGCATATGCAAT
CCTCCGATCTATTCCCAATAAACTAGGAGGAGTTTTAGCCCTAGTTCTATCCATCTTAAT
CTTAGCAATTATCCCTGCCCTCCACACTTCCAAACAGCGAGGATTAATGTTTCGACCACT
AAGTCAATGCTTATTCTGATTCCTAGTAGCGGACCTTCTGACCCTGACATGAATTGGTGG
CCAACCTGTAGAACACCCCTTCATCACCATCGGCCAACTAGCCTCCATCCTATACTTCTC
CATTCTTCTAATCCTAATACCCATCTCAGGCATTATTGAAAACCGCCTCCTCAAATGAAG
AGTCTTCGTAGTATATAGAATACCTTGGTCTTGTAAACCAAAAAAGGAGAACGCGTACCC
TCCCTAAGACTTCAAGGAAGAAGCAATAGCCCCACCATCAGCACCCAAAGCTGAAATTCT
TTCTTAAACTATTCCTTgCTAATACCAAAAAATAACCCCGTAACTTTCACAATTCATATA
TTGCATATACCCATACTGTGCTTGCCCAGTATGTCCTTATTCCCCACGAAAAGCAAGTGA
AACCTCCACAGCACAAACGCACAATGTAAAATAACCAGTCAACTTTCTTTTTTCCCCACA
TACACTGTATCATC
>6.Senegal 
ATGACCAACATTCGAAAATCACACCCCCTTGTCAAAATTATTAATCACTCATTCATTGAT
CTTCCCACTCCACCCAATATCTCAGCATGATGAAACTTTGGCTCCTTATTAGGAGTATGT
TTAATCCTACAAATTCTCACCGGCCTCTTTCTAGCCATACATTACACACCAGACACAATA
ACCGCTTTCTCATCAGTCACCCACATTTGCCGCGACGTAAACTATGGCTGAATTATCCGG
TACCTACACGCCAACGGAGCCTCCATATTCTTTATCTGCCTATACATGCATGTA-GGACG
AGGAATATACTATGGCTCCTATACTTTCTCAGAAACATGAAACATTGGAATCGTATTGTT
GTTCACAGTTATAGCTACAGCCTTCATAGGATATGTCTTACCGTGGGGCCAAATATCCTT
TTGAGGTGCAACTGTAATCACTAATCTCCTATCAGCAATCCCATACATCGGGGCCGACCT
AGTAGAGTGGATCTGAGGAGACTTCTCAGTAGACAAAGCCACCCTGACACGATTCTTTGC
CTTCCACTTCATCCTTCCATTTATCATCTCAGCCCTAGCAGCAGTCCACCTCCTGTTCCT
CCATGAAACAGGATCTAATAACCCCTCAGGAATGGTATCTGACTCAGATAAAATTCCATT
CCATCCATACTATACAATCAAAGATATCCTAGGCCTTCTAGTACTAATCTTAACACTCAT
ACTACTCGTCCTATTCTCACCAGACCTATTAGGAGATCCCGACAACTATACCCCCGCCAA
TCCTCTAAGCACCCCTCCCCATATCAAACCTGAATGGTACTTCCTATTTGCATATGCAAT
CCTCCGATCTATTCCCAATAAACTAGGAGGAGTTTTAGCCCTAGTTCTATCCATCTTAAT
CTTAGCAATTATCCCTGCCCTCCACACTTCCAAACAGCGAGGATTAATGTTTCGACCACT
AAGTCAATGCTTATTCTGATTCCTAGTAGCGGACCTTCTGACCCTGACATGAATTGGTGG
CCAACCTGTAGAACACCCCTTCATCACCATCGGCCAACTAGCCTCCATCCTATACTTCTC
CATTCTTCTAATCCTAATACCCATCTCAGGCATTATTGAAAACCGCCTCCTCAAATGAAG
AGTCTTCGTAGTATATAGAATACCTTGGTCTTGTAAACCAAAAAAGGAGAACGCGTACCC
TCCCTAAGACTTCAAGGAAGAAGCAATAGCCCCACCATCAGCACCCAAAGCTGAAATTCT
TTCTTAAACTATTCCTTGCTAATACCAAAAAATAACCCCGTAACTTTCACAATTCATATA
TTGCATATACCCATACTGTGCTTGCCCAGTATGTCCTTATTCCCCACGAAAAGCAAGTGA
AACCTCCACAGCACAAACGCACAATGTAAAATAACCAGTCAACTTTCTTTTTTCCCCACA
TACACTGTATCATC
>7.Senegal 
ATGACCAACATTCGAAAATCACACCCCCTTGTCAAAATTATTAATCACTCATTCATTGAT
CTTCCCACTCCACCCAATATCTCAGCATGATGAAACTTTGGCTCCTTATTAGGAGTATGT
TTAATCCTACAAATTCTCACCGGCCTCTTTCTAGCCATACATTACACACCAGACACAATA
ACCGCTTTCTCATCAGTCACCCACATTTGCCGCGACGTAAACTATGGCTGAATTATCCGG
TACCTACACGCCAACGGAGCCTCCATATTCTTTATCTGCCTATACATGCATGTA-GGACG
AGGAATATACTATGGCTCCTATACTTTCTCAGAAACATGAAACATTGGAATCGTATTGTT
GTTCACAGTTATAGCTACAGCCTTCATAGGATATGTCTTACCGTGGGGCCAAATATCCTT
TTGAGGTGCAACTGTAATCACTAATCTCCTATCAGCAATCCCATACATCGGGGCCGACCT
AGTAGAGTGGATCTGAGGAGACTTCTCAGTAGACAAAGCCACCCTGACACGATTCTTTGC
CTTCCACTTCATCCTTCCATTTATCATCTCAGCCCTAGCAGCAGTCCACCTCCTGTTCCT
CCATGAAACAGGATCTAATAACCCCTCAGGAATGGTATCTGACTCAGATAAAATTCCATT
CCATCCATACTATACAATCAAAGATATCCTAGGCCTTCTAGTACTAATCTTAACACTCAT
ACTACTCGTCCTATTCTCACCAGACCTATTAGGAGATCCCGACAACTATACCCCCGCCAA
TCCTCTAAGCACCCCTCCCCATATCAAACCTGAATGGTACTTCCTATTTGCATATGCAAT
CCTCCGATCTATTCCCAATAAACTAGGAGGAGTTTTAGCCCTAGTTCTATCCATCTTAAT
CTTAGCAATTATCCCTGCCCTCCACACTTCCAAACAGCGAGGATTAATGTTTCGACCACT
AAGTCAATGCTTATTCTGATTCCTAGTAGCGGACCTTCTGACCCTGACATGAATTGGTGG
CCAACCTGTAGAACACCCCTTCATCACCATCGGCCAACTAGCCTCCATCCTATACTTCTC
CATTCTTCTAATCCTAATACCCATCTCAGGCATTATTGAAAACCGCCTCCTCAAATGAAG
AGTCTTCGTAGTATATAGAATACCTTGGTCTTGTAAACCAAAAAAGGAGAACGCGTACCC
TCCCTAAGACTTCAAGGAAGAAGCAATAGCCCCACCATCAGCACCCAAAGCTGAAATTCT
TTCTTAAACTATTCCTTGCTAATACCAAAAAATAACCCCGTAACTTTCACAATTCATATA
TTGCATATACCCATACTGTGCTTGCCCAGTATGTCCTTATTCCCCACGAAAAGCAAGTGA
AACCTCCACAGCACAAACGCACAATGTAAAATAACCAGTCAACTTTCTTTTTTCCCCACA
TACACTGTATCATC
>9.Benin   
ATGACCAACATTCGAAAATCACACCCCCTTGTCAAAATTATTAATCACTCATTCATTGAT
CTTCCCACTCCACCCAATATCTCAGCATGATGAAACTTTGGCTCCTTATTAGGAGTATGT
TTAATCCTACAAATTCTCACCGGCCTCTTTCTAGCCATACATTACACACCAGACACAATA
ACCGCTTTCTCATCAGTCACCCACATTTGCCGCGACGTAAACTATGGCTGAATTATCCGG
TACCTACACGCCAACGGAGCCTCCATATTCTTTATCTGCCTATACATGCATGTA-GGACG
AGGAATATACTATGGCTCCTATACTTTCTCAGAAACATGAAACATTGGAATCGTATTGTT
GTTCACAGTTATAGCTACAGCCTTCATAGGATATGTCTTACCGTGGGGCCAAATATCCTT
TTGAGGTGCAACTGTAATCACTAATCTCCTATCAGCAATCCCATACATCGGGGCCGACCT
AGTAGAGTGGATCTGAGGAGGCTTCTCAGTAGACAAAGCCACCCTGACACGATTCTTTGC
CTTCCACTTCATCCTTCCATTTATCATCTCAGCCCTAGCAGCAGTCCACCTCCTGTTCCT
CCATGAAACAGGATCTAATAACCCCTCAGGAATGGTATCTGACTCAGATAAAATTCCATT
CCATCCATACTATACAATCAAAGATATCCTAGGCCTTCTAGTACTAATCTTAACACTCAT
ACTACTCGTCCTATTCTCACCAGACCTATTAGGAGATCCCGACAACTATACCCCCGCCAA
TCCTCTAAGCACCCCTCCCCATATCAAACCTGAATGGTACTTCCTATTTGCATATGCAAT
CCTCCGATCTATTCCCAATAAACTAGGAGGAGTTTTAGCCCTAGTTCTATCCATCTTAAT
CTTAGCAATTATCCCTGCCCTCCACACTTCCAAACAGCGAGGATTAATGTTTCGACCACT
AAGTCAATGCTTATTCTGATTCCTAGTAGCGGACCTTCTGACCCTGACATGAATTGGTGG
CCAACCTGTAGAACACCCCTTCATCACCATCGGCCAACTAGCCTCCATCCTATACTTCTC
CATTCTTCTAATCCTAATACCCATCTCAGGCATTATTGAAAACCGCCTCCTCAAATGAAG
AGTCTTCGTAGTATATAGAATACCTTGGTCTTGTAAACCAAAAAAGGAGAACGCGTACCC
TCCCTAAGACTTCAAGGAAGAAGCAATAGCCCCACCATCAGCACCCAAAGCTGAAATTCT
TTCTTAAACTATTCCTTGCTAATACCAAAAAATAACCCCGTAACTTTCACAATTCATATA
TTGCATATACCCATACTGTGCTTGCCCAGTATGTCCTTATTCCCCACGAAAAGCAAGTGA
AACCTCCACAGCACAAACGCACAATGTAAAATAACCAGTCAACTTTCTTTTTT-CCCACA
TACACTGTATCATC
>10.Benin  
ATGACCAACATTCGAAAATCACACCCCCTTGTCAAAATTATTAATCACTCATTCATTGAT
CTTCCCACTCCACCCAATATCTCAGCATGATGAAACTTTGGCTCCTTATTAGGAGTATGT
TTAATCCTACAAATTCTCACCGGCCTCTTTCTAGCCATACATTACACACCAGACACAATA
ACCGCTTTCTCATCAGTCACCCACATTTGCCGCGACGTAAACTATGGCTGAATTATCCGG
TACCTACACGCCAACGGAGCCTCCATATTCTTTATCTGCCTATACATGCATGTA-GGACG
AGGAATATACTATGGCTCCTATACTTTCTCAGAAACATGAAACATTGGAATCGTATTGTT
GTTCACAGTTATAGCTACAGCCTTCATAGGATATGTCTTACCGTGGGGCCAAATATCCTT
TTGAGGTGCAACTGTAATCACTAATCTCCTATCAGCAATCCCATACATCGGGGCCGACCT
AGTAGAGTGGATCTGAGGAGGCTTCTCAGTAGACAAAGCCACCCTGACACGATTCTTTGC
CTTCCACTTCATCCTTCCATTTATCATCTCAGCCCTAGCAGCAGTCCACCTCCTGTTCCT
CCATGAAACAGGATCTAATAACCCCTCAGGAATGGTATCTGACTCAGATAAAATTCCATT
CCATCCATACTATACAATCAAAGATATCCTAGGCCTTCTAGTACTAATCTTAACACTCAT
ACTACTCGTCCTATTCTCACCAGACCTATTAGGAGATCCCGACAACTATACCCCCGCCAA
TCCTCTAAGCACCCCTCCCCATATCAAACCTGAATGGTACTTCCTATTTGCATATGCAAT
CCTCCGATCTATTCCCAATAAACTAGGAGGAGTTTTAGCCCTAGTTCTATCCATCTTAAT
CTTAGCAATTATCCCTGCCCTCCACACTTCCAAACAGCGAGGATTAATGTTTCGACCACT
AAGTCAATGCTTATTCTGATTCCTAGTAGCGGACCTTCTGACCCTGACATGAATTGGTGG
CCAACCTGTAGAACACCCCTTCATCACCATCGGCCAACTAGCCTCCATCCTATACTTCTC
CATTCTTCTAATCCTAATACCCATCTCAGGCATTATTGAAAACCGCCTCCTCAAATGAAG
AGTCTTCGTAGTATATAGAATACCTTGGTCTTGTAAACCAAAAAAGGAGAACGCGTACCC
TCCCTAAGACTTCAAGGAAGAAGCAATAGCCCCACCATCAGCACCCAAAGCTGAAATTCT
TTCTTAAACTATTCCTTGCTAATACCAAAAAATAACCCCGTAACTTTCACAATTCATATA
TTGCATATACCCATACTGTGCTTGCCCAGTATGTCCTTATTCCCCACGAAAAGCAAGTGA
AACCTCCACAGCACAAACGCACAATGTAAAATAACCAGTCAACTTTCTTTTTT-CCCACA
TACACTGTATCATC
>11.Benin  
ATGACCAACATTCGAAAATCACACCCCCTTGTCAAAATTATTAATCACTCATTCATTGAT
CTTCCCACTCCACCCAATATCTCAGCATGATGAAACTTTGGCTCCTTATTAGGAGTATGT
TTAATCCTACAAATTCTCACCGGCCTCTTTCTAGCCATACATTACACACCAGACACAATA
ACCGCTTTCTCATCAGTCACCCACATTTGCCGCGACGTAAACTATGGCTGAATTATCCGG
TACCTACACGCCAACGGAGCCTCCATATTCTTTATCTGCCTATACATGCATGTA-GGACG
AGGAATATACTATGGCTCCTATACTTTCTCAGAAACATGAAACATTGGAATCGTATTGTT
GTTCACAGTTATAGCTACAGCCTTCATAGGATATGTCTTACCGTGGGGCCAAATATCCTT
TTGAGGTGCAACTGTAATCACTAATCTCCTATCAGCAATCCCATACATCGGGGCCGACCT
AGTAGAGTGGATCTGAGGAGGCTTCTCAGTAGACAAAGCCACCCTGACACGATTCTTTGC
CTTCCACTTCATCCTTCCATTTATCATCTCAGCCCTAGCAGCAGTCCACCTCCTGTTCCT
CCATGAAACAGGATCTAATAACCCCTCAGGAATGGTATCTGACTCAGATAAAATTCCATT
CCATCCATACTATACAATCAAAGATATCCTAGGCCTTCTAGTACTAATCTTAACACTCAT
ACTACTCGTCCTATTCTCACCAGACCTATTAGGAGATCCCGACAACTATACCCCCGCCAA
TCCTCTAAGCACCCCTCCCCATATCAAACCTGAATGGTACTTCCTATTTGCATATGCAAT
CCTCCGATCTATTCCCAATAAACTAGGAGGAGTTTTAGCCCTAGTTCTATCCATCTTAAT
CTTAGCAATTATCCCTGCCCTCCACACTTCCAAACAGCGAGGATTAATGTTTCGACCACT
AAGTCAATGCTTATTCTGATTCCTAGTAGCGGACCTTCTGACCCTGACATGAATTGGTGG
CCAACCTGTAGAACACCCCTTCATCACCATCGGCCAACTAGCCTCCATCCTATACTTCTC
CATTCTTCTAATCCTAATACCCATCTCAGGCATTATTGAAAACCGCCTCCTCAAATGAAG
AGTCTTCGTAGTATATAGAATACCTTGGTCTTGTAAACCAAAAAAGGAGAACGCGTACCC
TCCCTAAGACTTCAAGGAAGAAGCAATAGCCCCACCATCAGCACCCAAAGCTGAAATTCT
TTCTTAAACTATTCCTTGCTAATACCAAAAAATAACCCCGTAACTTTCACAATTCATATA
TTGCATATACCCATACTGTGCTTGCCCAGTATGTCCTTATTCCCCACGAAAAGCAAGTGA
AACCTCCACAGCACAAACGCACAATGTAAAATAACCAGTCAACTTTCTTTTTT-CCCACA
TACACTGTATCATC
>12.Benin  
ATGACCAACATTCGAAAATCACACCCCCTTGTCAAAATTATTAATCACTCATTCATTGAT
CTTCCCACTCCACCCAATATCTCAGCATGATGAAACTTTGGCTCCTTATTAGGAGTATGT
TTAATCCTACAAATTCTCACCGGCCTCTTTCTAGCCATACATTACACACCAGACACAATA
ACCGCTTTCTCATCAGTCACCCACATTTGCCGCGACGTAAACTATGGCTGAATTATCCGG
TACCTACACGCCAACGGAGCCTCCATATTCTTTATCTGCCTATACATGCATGTA-GGACG
AGGAATATACTATGGCTCCTATACTTTCTCAGAAACATGAAACATTGGAATCGTATTGTT
GTTCACAGTTATAGCTACAGCCTTCATAGGATATGTCTTACCGTGGGGCCAAATATCCTT
TTGAGGTGCAACTGTAATCACTAATCTCCTATCAGCAATCCCATACATCGGGGCCGACCT
AGTAGAGTGGATCTGAGGAGGCTTCTCAGTAGACAAAGCCACCCTGACACGATTCTTTGC
CTTCCACTTCATCCTTCCATTTATCATCTCAGCCCTAGCAGCAGTCCACCTCCTGTTCCT
CCATGAAACAGGATCTAATAACCCCTCAGGAATGGTATCTGACTCAGATAAAATTCCATT
CCATCCATACTATACAATCAAAGATATCCTAGGCCTTCTAGTACTAATCTTAACACTCAT
ACTACTCGTCCTATTCTCACCAGACCTATTAGGAGATCCCGACAACTATACCCCCGCCAA
TCCTCTAAGCACCCCTCCCCATATCAAACCTGAATGGTACTTCCTATTTGCATATGCAAT
CCTCCGATCTATTCCCAATAAACTAGGAGGAGTTTTAGCCCTAGTTCTATCCATCTTAAT
CTTAGCAATTATCCCTGCCCTCCACACTTCCAAACAGCGAGGATTAATGTTTCGACCACT
AAGTCAATGCTTATTCTGATTCCTAGTAGCGGACCTTCTGACCCTGACATGAATTGGTGG
CCAACCTGTAGAACACCCCTTCATCACCATCGGCCAACTAGCCTCCATCCTATACTTCTC
CATTCTTCTAATCCTAATACCCATCTCAGGCATTATTGAAAACCGCCTCCTCAAATGAAG
AGTCTTCGTAGTATATAGAATACCTTGGTCTTGTAAACCAAAAAAGGAGAACGCGTACCC
TCCCTAAGACTTCAAGGAAGAAGCAATAGCCCCACCATCAGCACCCAAAGCTGAAATTCT
TTCTTAAACTATTCCTTGCTAATACCAAAAAATAACCCCGTAACTTTCACAATTCATATA
TTGCATATACCCATACTGTGCTTGCCCAGTATGTCCTTATTCCCCACGAAAAGCAAGTGA
AACCTCCACAGCACAAACGCACAATGTAAAATAACCAGTCAACTTTCTTTTTT-CCCACA
TACACTGTATCATC
>13.Benin  
ATGACCAACATTCGAAAATCACACCCCCTTGTCAAAATTATTAATCACTCATTCATTGAT
CTTCCCACTCCACCCAATATCTCAGCATGATGAAACTTTGGCTCCTTATTAGGAGTATGT
TTAATCCTACAAATTCTCACCGGCCTCTTTCTAGCCATACATTACACACCAGACACAATA
ACCGCTTTCTCATCAGTCACCCACATTTGCCGCGACGTAAACTATGGCTGAATTATCCGG
TACCTACACGCCAACGGAGCCTCCATATTCTTTATCTGCCTATACATGCATGTA-GGACG
AGGAATATACTATGGCTCCTATACTTTCTCAGAAACATGAAACATTGGAATCGTATTGTT
GTTCACAGTTATAGCTACAGCCTTCATAGGATATGTCTTACCGTGGGGCCAAATATCCTT
TTGAGGTGCAACTGTAATCACTAATCTCCTATCAGCAATCCCATACATCGGGGCCGACCT
AGTAGAGTGGATCTGAGGAGGCTTCTCAGTAGACAAAGCCACCCTGACACGATTCTTTGC
CTTCCACTTCATCCTTCCATTTATCATCTCAGCCCTAGCAGCAGTCCACCTCCTGTTCCT
CCATGAAACAGGATCTAATAACCCCTCAGGAATGGTATCTGACTCAGATAAAATTCCATT
CCATCCATACTATACAATCAAAGATATCCTAGGCCTTCTAGTACTAATCTTAACACTCAT
ACTACTCGTCCTATTCTCACCAGACCTATTAGGAGATCCCGACAACTATACCCCCGCCAA
TCCTCTAAGCACCCCTCCCCATATCAAACCTGAATGGTACTTCCTATTTGCATATGCAAT
CCTCCGATCTATTCCCAATAAACTAGGAGGAGTTTTAGCCCTAGTTCTATCCATCTTAAT
CTTAGCAATTATCCCTGCCCTCCACACTTCCAAACAGCGAGGATTAATGTTTCGACCACT
AAGTCAATGCTTATTCTGATTCCTAGTAGCGGACCTTCTGACCCTGACATGAATTGGTGG
CCAACCTGTAGAACACCCCTTCATCACCATCGGCCAACTAGCCTCCATCCTATACTTCTC
CATTCTTCTAATCCTAATACCCATCTCAGGCATTATTGAAAACCGCCTCCTCAAATGAAG
AGTCTTCGTAGTATATAGAATACCTTGGTCTTGTAAACCAAAAAAGGAGAACGCGTACCC
TCCCTAAGACTTCAAGGAAGAAGCAATAGCCCCACCATCAGCACCCAAAGCTGAAATTCT
TTCTTAAACTATTCCTTGCTAATACCAAAAAATAACCCCGTAACTTTCACAATTCATATA
TTGCATATACCCATACTGTGCTTGCCCAGTATGTCCTTATTCCCCACGAAAAGCAAGTGA
AACCTCCACAGCACAAACGCACAATGTAAAATAACCAGTCAACTTTCTTTTTT-CCCACA
TACACTGTATCATC
>20.Cameroo
ATGACCAACATTCGAAAATCACACCCCCTTGTCAAAATTATTAATCACTCATTCATTGAT
CTTCCCACTCCACCCAATATCTCAGCATGATGAAACTTTGGCTCCTTATTAGGAGTATGT
TTAATCCTACAAATTCTCACCGGCCTCTTTCTAGCCATACATTACACACCAGACACAATA
ACCGCTTTCTCATCAGTCACCCACATTTGCCGCGATGTAAACTATGGCTGAATTATCCGG
TACCTACACGCCAACGGAGCCTCCATATTCTTTATCTGCCTATACATGCATGTA-GGACG
AGGAATATACTATGGCTCCTATACCTTCTCAGAAACATGAAACATTGGAATCGTATTGTT
GTTCACAGTTATAGCTACAGCCTTCATAGGATATGTCTTACCGTGGGGCCAAATATCCTT
TTGAGGTGCAACTGTAATCACTAATCTCCTATCAGCAATCCCATACATCGGGGCCGACCT
AGTAGAGTGGATCTGAGGAGGCTTCTCAGTAGACAAAGCCACCCTGACACGATTCTTTGC
CTTCCACTTCATCCTTCCATTTATCATCTCAGCCCTAGCAGCAGTCCACCTCCTGTTCCT
CCATGAAACAGGATCTAATAACCCCTCAGGAATGGTATCTGACTCAGATAAAATTCCATT
CCATCCATACTATACAATCAAAGATATCCTAGGCCTTCTAGTACTTATCTTAACACTCAT
ACTACTCGTCCTATTCTCACCAGACCTATTAGGAGATCCCGACAACTATACCCCCGCCAA
TCCTCTAAGCACCCCTCCCCATATCAAACCTGAATGGTACTTCCTATTTGCATATGCAAT
CCTCCGATCTATTCCCAATAAACTAGGAGGAGTTTTAGCCCTAGTTCTATCCATCTTAAT
CTTAGCAATTATCCCTGCCCTCCACACTTCCAAACAGCGAGGATTAATGTTTCGACCACT
AAGTCAATGCTTATTCTGATTCCTAGTAGCGGACCTTCTGACCCTGACATGAATTGGTGG
CCAACCTGTAGAACACCCCTTCATCACCATCGGCCAACTAGCCTCCATCCTATACTTCTC
CATTCTTCTAATCCTAATACCCATCTCAGGCATTATTGAAAACCGCCTCCTCAAATGAAG
AGTCTTCGTAGTATATAGAATACCTTGGTCTTGTAAACCAAAAAAGGAGAACGCGTACCC
TCCCTAAGACTTCAAGGAAGAAGCAATAGCCCCACCATCAGCACCCAAAGCTGAAATTCT
TTCTTAAACTATTCCTTGCTAATACCAAAAAATAACCCCGTAACTTTCACAATTCATATA
TTGCATATACCCATACTGTGCTTGCCCAGTATGTCCTTATTCCCCACGAAAAGCAAGTGA
AACCTCCACAGCACAAACGCACAATGTAAAATAACCAGTTAACTTTCTTTTTT-CCCACA
TACACTGTATCATC
>21.Cameroo
ATGACCAACATTCGAAAATCACACCCCCTTGTCAAAATTATTAATCACTCATTCATTGAT
CTTCCCACTCCACCCAATATCTCAGCATGATGAAACTTTGGCTCCTTATTAGGAGTATGT
TTAATCCTACAAATTCTCACCGGCCTCTTTCTAGCCATACATTACACACCAGACACAATA
ACCGCTTTCTCATCAGTCACCCACATTTGCCGCGATGTAAACTATGGCTGAATTATCCGG
TACCTACACGCCAACGGAGCCTCCATATTCTTTATCTGCCTATACATGCATGTA-GGACG
AGGAATATACTATGGCTCCTATACCTTCTCAGAAACATGAAACATTGGAATCGTATTGTT
GTTCACAGTTATAGCTACAGCCTTCATAGGATATGTCTTACCGTGGGGCCAAATATCCTT
TTGAGGTGCAACTGTAATCACTAATCTCCTATCAGCAATCCCATACATCGGGGCCGACCT
AGTAGAGTGGATCTGAGGAGGCTTCTCAGTAGACAAAGCCACCCTGACACGATTCTTTGC
CTTCCACTTCATCCTTCCATTTATCATCTCAGCCCTAGCAGCAGTCCACCTCCTGTTCCT
CCATGAAACAGGATCTAATAACCCCTCAGGAATGGTATCTGACTCAGATAAAATTCCATT
CCATCCATACTATACAATCAAAGATATCCTAGGCCTTCTAGTACTTATCTTAACACTCAT
ACTACTCGTCCTATTCTCACCAGACCTATTAGGAGATCCCGACAACTATACCCCCGCCAA
TCCTCTAAGCACCCCTCCCCATATCAAACCTGAATGGTACTTCCTATTTGCATATGCAAT
CCTCCGATCTATTCCCAATAAACTAGGAGGAGTTTTAGCCCTAGTTCTATCCATCTTAAT
CTTAGCAATTATCCCTGCCCTCCACACTTCCAAACAGCGAGGATTAATGTTTCGACCACT
AAGTCAATGCTTATTCTGATTCCTAGTAGCGGACCTTCTGACCCTGACATGAATTGGTGG
CCAACCTGTAGAACACCCCTTCATCACCATCGGCCAACTAGCCTCCATCCTATACTTCTC
CATTCTTCTAATCCTAATACCCATCTCAGGCATTATTGAAAACCGCCTCCTCAAATGAAG
AGTCTTCGTAGTATATAGAATACCTTGGTCTTGTAAACCAAAAAAGGAGAACGCGTACCC
TCCCTAAGACTTCAAGGAAGAAGCAATAGCCCCACCATCAGCACCCAAAGCTGAAATTCT
TTCTTAAACTATTCCTTGCTAATACCAAAAAATAACCCCGTAACTTTCACAATTCATATA
TTGCATATACCCATACTGTGCTTGCCCAGTATGTCCTTATTCCCCACGAAAAGCAAGTGA
AACCTCCACAGCACAAACGCACAATGTAAAATAACCAGTTAACTTTCTTTTTT-CCCACA
TACACTGTATCATC
>22.Cameroo
ATGACCAACATTCGAAAATCACACCCCCTTGTCAAAATTATTAATCACTCATTCATTGAT
CTTCCCACTCCACCCAATATCTCAGCATGATGAAACTTTGGCTCCTTATTAGGAGTATGT
TTAATCCTACAAATTCTCACCGGCCTCTTTCTAGCCATACATTACACACCAGACACAATA
ACCGCTTTCTCATCAGTCACCCACATTTGCCGCGATGTAAACTATGGCTGAATTATCCGG
TACCTACACGCCAACGGAGCCTCCATATTCTTTATCTGCCTATACATGCATGTA-GGACG
AGGAATATACTATGGCTCCTATACCTTCTCAGAAACATGAAACATTGGAATCGTATTGTT
GTTCACAGTTATAGCTACAGCCTTCATAGGATATGTCTTACCGTGGGGCCAAATATCCTT
TTGAGGTGCAACTGTAATCACTAATCTCCTATCAGCAATCCCATACATCGGGGCCGACCT
AGTAGAGTGGATCTGAGGAGGCTTCTCAGTAGACAAAGCCACCCTGACACGATTCTTTGC
CTTCCACTTCATCCTTCCATTTATCATCTCAGCCCTAGCAGCAGTCCACCTCCTGTTCCT
CCATGAAACAGGATCTAATAACCCCTCAGGAATGGTATCTGACTCAGATAAAATTCCATT
CCATCCATACTATACAATCAAAGATATCCTAGGCCTTCTAGTACTTATCTTAACACTCAT
ACTACTCGTCCTATTCTCACCAGACCTATTAGGAGATCCCGACAACTATACCCCCGCCAA
TCCTCTAAGCACCCCTCCCCATATCAAACCTGAATGGTACTTCCTATTTGCATATGCAAT
CCTCCGATCTATTCCCAATAAACTAGGAGGAGTTTTAGCCCTAGTTCTATCCATCTTAAT
CTTAGCAATTATCCCTGCCCTCCACACTTCCAAACAGCGAGGATTAATGTTTCGACCACT
AAGTCAATGCTTATTCTGATTCCTAGTAGCGGACCTTCTGACCCTGACATGAATTGGTGG
CCAACCTGTAGAACACCCCTTCATCACCATCGGCCAACTAGCCTCCATCCTATACTTCTC
CATTCTTCTAATCCTAATACCCATCTCAGGCATTATTGAAAACCGCCTCCTCAAATGAAG
AGTCTTCGTAGTATATAGAATACCTTGGTCTTGTAAACCAAAAAAGGAGAACGCGTACCC
TCCCTAAGACTTCAAGGAAGAAGCAATAGCCCCACCATCAGCACCCAAAGCTGAAATTCT
TTCTTAAACTATTCCTTGCTAATACCAAAAAATAACCCCGTAACTTTCACAATTCATATA
TTGCATATACCCATACTGTGCTTGCCCAGTATGTCCTTATTCCCCACGAAAAGCAAGTGA
AACCTCCACAGCACAAACGCACAATGTAAAATAACCAGTTAACTTTCTTTTTT-CCCACA
TACACTGTATCATC
>23.Cameroo
ATGACCAACATTCGAAAATCACACCCCCTTGTCAAAATTATTAATCACTCATTCATTGAT
CTTCCCACTCCACCCAATATCTCAGCATGATGAAACTTTGGCTCCTTATTAGGAGTATGT
TTAATCCTACAAATTCTCACCGGCCTCTTTCTAGCCATACATTACACACCAGACACAATA
ACCGCTTTCTCATCAGTCACCCACATTTGCCGCGATGTAAACTATGGCTGAATTATCCGG
TACCTACACGCCAACGGAGCCTCCATATTCTTTATCTGCCTATACATGCATGTA-GGACG
AGGAATATACTATGGCTCCTATACCTTCTCAGAAACATGAAACATTGGAATCGTATTGTT
GTTCACAGTTATAGCTACAGCCTTCATAGGATATGTCTTACCGTGGGGCCAAATATCCTT
TTGAGGTGCAACTGTAATCACTAATCTCCTATCAGCAATCCCATACATCGGGGCCGACCT
AGTAGAGTGGATCTGAGGAGGCTTCTCAGTAGACAAAGCCACCCTGACACGATTCTTTGC
CTTCCACTTCATCCTTCCATTTATCATCTCAGCCCTAGCAGCAGTCCACCTCCTGTTCCT
CCATGAAACAGGATCTAATAACCCCTCAGGAATGGTATCTGACTCAGATAAAATTCCATT
CCATCCATACTATACAATCAAAGATATCCTAGGCCTTCTAGTACTTATCTTAACACTCAT
ACTACTCGTCCTATTCTCACCAGACCTATTAGGAGATCCCGACAACTATACCCCCGCCAA
TCCTCTAAGCACCCCTCCCCATATCAAACCTGAATGGTACTTCCTATTTGCATATGCAAT
CCTCCGATCTATTCCCAATAAACTAGGAGGAGTTTTAGCCCTAGTTCTATCCATCTTAAT
CTTAGCAATTATCCCTGCCCTCCACACTTCCAAACAGCGAGGATTAATGTTTCGACCACT
AAGTCAATGCTTATTCTGATTCCTAGTAGCGGACCTTCTGACCCTGACATGAATTGGTGG
CCAACCTGTAGAACACCCCTTCATCACCATCGGCCAACTAGCCTCCATCCTATACTTCTC
CATTCTTCTAATCCTAATACCCATCTCAGGCATTATTGAAAACCGCCTCCTCAAATGAAG
AGTCTTCGTAGTATATAGAATACCTTGGTCTTGTAAACCAAAAAAGGAGAACGCGTACCC
TCCCTAAGACTTCAAGGAAGAAGCAATAGCCCCACCATCAGCACCCAAAGCTGAAATTCT
TTCTTAAACTATTCCTTGCTAATACCAAAAAATAACCCCGTAACTTTCACAATTCATATA
TTGCATATACCCATACTGTGCTTGCCCAGTATGTCCTTATTCCCCACGAAAAGCAAGTGA
AACCTCCACAGCACAAACGCACAATGTAAAATAACCAGTTAACTTTCTTTTTT-CCCACA
TACACTGTATCACC
>24.Cameroo
ATGACCAACATTCGAAAATCACACCCCCTTGTCAAAATTATTAATCACTCATTCATTGAT
CTTCCCACTCCACCCAATATCTCAGCATGATGAAACTTTGGCTCCTTATTAGGAGTATGT
TTAATCCTACAAATTCTCACCGGCCTCTTTCTAGCCATACATTACACACCAGACACAATA
ACCGCTTTCTCATCAGTCACCCACATTTGCCGCGATGTAAACTATGGCTGAATTATCCGG
TACCTACACGCCAACGGAGCCTCCATATTCTTTATCTGCCTATACATGCATGTA-GGACG
AGGAATATACTATGGCTCCTATACCTTCTCAGAAACATGAAACATTGGAATCGTATTGTT
GTTCACAGTTATAGCTACAGCCTTCATAGGATATGTCTTACCGTGGGGCCAAATATCCTT
TTGAGGTGCAACTGTAATCACTAATCTCCTATCAGCAATCCCATACATCGGGGCCGACCT
AGTAGAGTGGATCTGAGGAGGCTTCTCAGTAGACAAAGCCACCCTGACACGATTCTTTGC
CTTCCACTTCATCCTTCCATTTATCATCTCAGCCCTAGCAGCAGTCCACCTCCTGTTCCT
CCATGAAACAGGATCTAATAACCCCTCAGGAATGGTATCTGACTCAGATAAAATTCCATT
CCATCCATACTATACAATCAAAGATATCCTAGGCCTTCTAGTACTTATCTTAACACTCAT
ACTACTCGTCCTATTCTCACCAGACCTATTAGGAGATCCCGACAACTATACCCCCGCCAA
TCCTCTAAGCACCCCTCCCCATATCAAACCTGAATGGTACTTCCTATTTGCATATGCAAT
CCTCCGATCTATTCCCAATAAACTAGGAGGAGTTTTAGCCCTAGTTCTATCCATCTTAAT
CTTAGCAATTATCCCTGCCCTCCACACTTCCAAACAGCGAGGATTAATGTTTCGACCACT
AAGTCAATGCTTATTCTGATTCCTAGTAGCGGACCTTCTGACCCTGACATGAATTGGTGG
CCAACCTGTAGAACACCCCTTCATCACCATCGGCCAACTAGCCTCCATCCTATACTTCTC
CATTCTTCTAATCCTAATACCCATCTCAGGCATTATTGAAAACCGCCTCCTCAAATGAAG
AGTCTTCGTAGTATATAGAATACCTTGGTCTTGTAAACCAAAAAAGGAGAACGCGTACCC
TCCCTAAGACTTCAAGGAAGAAGCAATAGCCCCACCATCAGCACCCAAAGCTGAAATTCT
TTCTTAAACTATTCCTTGCTAATACCAAAAAATAACCCCGTAACTTTCACAATTCATATA
TTGCATATACCCATACTGTGCTTGCCCAGTATGTCCTTATTCCCCACGAAAAGCAAGTGA
AACCTCCACAGCACAAACGCACAATGTAAAATAACCAGTTAACTTTCTTTTTT-CCCACA
TACACTGTATCACC
>25.Cameroo
ATGACCAACATTCGAAAATCACACCCCCTTGTCAAAATTATTAATCACTCATTCATTGAT
CTTCCCACTCCACCCAATATCTCAGCATGATGAAACTTTGGCTCCTTATTAGGAGTATGT
TTAATCCTACAAATTCTCACCGGCCTCTTTCTAGCCATACATTACACACCAGACACAATA
ACCGCTTTCTCATCAGTCACCCACATTTGCCGCGATGTAAACTATGGCTGAATTATCCGG
TACCTACACGCCAACGGAGCCTCCATATTCTTTATCTGCCTATACATGCATGTA-GGACG
AGGAATATACTATGGCTCCTATACCTTCTCAGAAACATGAAACATTGGAATCGTATTGTT
GTTCACAGTTATAGCTACAGCCTTCATAGGATATGTCTTACCGTGGGGCCAAATATCCTT
TTGAGGTGCAACTGTAATCACTAATCTCCTATCAGCAATCCCATACATCGGGGCCGACCT
AGTAGAGTGGATCTGAGGAGGCTTCTCAGTAGACAAAGCCACCCTGACACGATTCTTTGC
CTTCCACTTCATCCTTCCATTTATCATCTCAGCCCTAGCAGCAGTCCACCTCCTGTTCCT
CCATGAAACAGGATCTAATAACCCCTCAGGAATGGTATCTGACTCAGATAAAATTCCATT
CCATCCATACTATACAATCAAAGATATCCTAGGCCTTCTAGTACTTATCTTAACACTCAT
ACTACTCGTCCTATTCTCACCAGACCTATTAGGAGATCCCGACAACTATACCCCCGCCAA
TCCTCTAAGCACCCCTCCCCATATCAAACCTGAATGGTACTTCCTATTTGCATATGCAAT
CCTCCGATCTATTCCCAATAAACTAGGAGGAGTTTTAGCCCTAGTTCTATCCATCTTAAT
CTTAGCAATTATCCCTGCCCTCCACACTTCCAAACAGCGAGGATTAATGTTTCGACCACT
AAGTCAATGCTTATTCTGATTCCTAGTAGCGGACCTTCTGACCCTGACATGAATTGGTGG
CCAACCTGTAGAACACCCCTTCATCACCATCGGCCAACTAGCCTCCATCCTATACTTCTC
CATTCTTCTAATCCTAATACCCATCTCAGGCATTATTGAAAACCGCCTCCTCAAATGAAG
AGTCTTCGTAGTATATAGAATACCTTGGTCTTGTAAACCAAAAAAGGAGAACGCGTACCC
TCCCTAAGACTTCAAGGAAGAAGCAATAGCCCCACCATCAGCACCCAAAGCTGAAATTCT
TTCTTAAACTATTCCTTGCTAATACCAAAAAATAACCCCGTAACTTTCACAATTCATATA
TTGCATATACCCATACTGTGCTTGCCCAGTATGTCCTTATTCCCCACGAAAAGCAAGTGA
AACCTCCACAGCACAAACGCACAATGTAAAATAACCAGTTAACTTTCTTTTTT-CCCACA
TACACTGTATCACC
>26.Cameroo
ATGACCAACATTCGAAAATCACACCCCCTTGTCAAAATTATTAATCACTCATTCATTGAT
CTTCCCACTCCACCCAATATCTCAGCATGATGAAACTTTGGCTCCTTATTAGGAGTATGT
TTAATCCTACAAATTCTCACCGGCCTCTTTCTAGCCATACATTACACACCAGACACAATA
ACCGCTTTCTCATCAGTCACCCACATTTGCCGCGATGTAAACTATGGCTGAATTATCCGG
TACCTACACGCCAACGGAGCCTCCATATTCTTTATCTGCCTATACATGCATGTA-GGACG
AGGAATATACTATGGCTCCTATACCTTCTCAGAAACATGAAACATTGGAATCGTATTGTT
GTTCACAGTTATAGCTACAGCCTTCATAGGATATGTCTTACCGTGGGGCCAAATATCCTT
TTGAGGTGCAACTGTAATCACTAATCTCCTATCAGCAATCCCATACATCGGGGCCGACCT
AGTAGAGTGGATCTGAGGAGGCTTCTCAGTAGACAAAGCCACCCTGACACGATTCTTTGC
CTTCCACTTCATCCTTCCATTTATCATCTCAGCCCTAGCAGCAGTCCACCTCCTGTTCCT
CCATGAAACAGGATCTAATAACCCCTCAGGAATGGTATCTGACTCAGATAAAATTCCATT
CCATCCATACTATACAATCAAAGATATCCTAGGCCTTCTAGTACTTATCTTAACACTCAT
ACTACTCGTCCTATTCTCACCAGACCTATTAGGAGATCCCGACAACTATACCCCCGCCAA
TCCTCTAAGCACCCCTCCCCATATCAAACCTGAATGGTACTTCCTATTTGCATATGCAAT
CCTCCGATCTATTCCCAATAAACTAGGAGGAGTTTTAGCCCTAGTTCTATCCATCTTAAT
CTTAGCAATTATCCCTGCCCTCCACACTTCCAAACAGCGAGGATTAATGTTTCGACCACT
AAGTCAATGCTTATTCTGATTCCTAGTAGCGGACCTTCTGACCCTGACATGAATTGGTGG
CCAACCTGTAGAACACCCCTTCATCACCATCGGCCAACTAGCCTCCATCCTATACTTCTC
CATTCTTCTAATCCTAATACCCATCTCAGGCATTATTGAAAACCGCCTCCTCAAATGAAG
AGTCTTCGTAGTATATAGAATACCTTGGTCTTGTAAACCAAAAAAGGAGAACGCGTACCC
TCCCTAAGACTTCAAGGAAGAAGCAATAGCCCCACCATCAGCACCCAAAGCTGAAATTCT
TTCTTAAACTATTCCTTGCTAATACCAAAAAATAACCCCGTAACTTTCACAATTCATATA
TTGCATATACCCATACTGTGCTTGCCCAGTATGTCCTTATTCCCCACGAAAAGCAAGTGA
AACCTCCACAGCACAAACGCACAATGTAAAATAACCAGTTAACTTTCTTTTTT-CCCACA
TACACTGTATCACC
>27.Cameroo
ATGACCAACATTCGAAAATCACACCCCCTTGTCAAAATTATTAATCACTCATTCATTGAT
CTTCCCACTCCACCCAATATCTCAGCATGATGAAACTTTGGCTCCTTATTAGGAGTATGT
TTAATCCTACAAATTCTCACCGGCCTCTTTCTAGCCATACATTACACACCAGACACAATA
ACCGCTTTCTCATCAGTCACCCACATTTGCCGCGATGTAAACTATGGCTGAATTATCCGG
TACCTACACGCCAACGGAGCCTCCATATTCTTTATCTGCCTATACATGCATGTA-GGACG
AGGAATATACTATGGCTCCTATACCTTCTCAGAAACATGAAACATTGGAATCGTATTGTT
GTTCACAGTTATAGCTACAGCCTTCATAGGATATGTCTTACCGTGGGGCCAAATATCCTT
TTGAGGTGCAACTGTAATCACTAATCTCCTATCAGCAATCCCATACATCGGGGCCGACCT
AGTAGAGTGGATCTGAGGAGGCTTCTCAGTAGACAAAGCCACCCTGACACGATTCTTTGC
CTTCCACTTCATCCTTCCATTTATCATCTCAGCCCTAGCAGCAGTCCACCTCCTGTTCCT
CCATGAAACAGGATCTAATAACCCCTCAGGAATGGTATCTGACTCAGATAAAATTCCATT
CCATCCATACTATACAATCAAAGATATCCTAGGCCTTCTAGTACTTATCTTAACACTCAT
ACTACTCGTCCTATTCTCACCAGACCTATTAGGAGATCCCGACAACTATACCCCCGCCAA
TCCTCTAAGCACCCCTCCCCATATCAAACCTGAATGGTACTTCCTATTTGCATATGCAAT
CCTCCGATCTATTCCCAATAAACTAGGAGGAGTTTTAGCCCTAGTTCTATCCATCTTAAT
CTTAGCAATTATCCCTGCCCTCCACACTTCCAAACAGCGAGGATTAATGTTTCGACCACT
AAGTCAATGCTTATTCTGATTCCTAGTAGCGGACCTTCTGACCCTGACATGAATTGGTGG
CCAACCTGTAGAACACCCCTTCATCACCATCGGCCAACTAGCCTCCATCCTATACTTCTC
CATTCTTCTAATCCTAATACCCATCTCAGGCATTATTGAAAACCGCCTCCTCAAATGAAG
AGTCTTCGTAGTATATAGAATACCTTGGTCTTGTAAACCAAAAAAGGAGAACGCGTACCC
TCCCTAAGACTTCAAGGAAGAAGCAATAGCCCCACCATCAGCACCCAAAGCTGAAATTCT
TTCTTAAACTATTCCTTGCTAATACCAAAAAATAACCCCGTAACTTTCACAATTCATATA
TTGCATATACCCATACTGTGCTTGCCCAGTATGTCCTTATTCCCCACGAAAAGCAAGTGA
AACCTCCACAGCACAAACGCACAATGTAAAATAACCAGTTAACTTTCTTTTTT-CCCACA
TACACTGTATCACC
>28.Cameroo
ATGACCAACATTCGAAAATCACACCCCCTTGTCAAAATTATTAATCACTCATTCATTGAT
CTTCCCACTCCACCCAATATCTCAGCATGATGAAACTTTGGCTCCTTATTAGGAGTATGT
TTAATCCTACAAATTCTCACCGGCCTCTTTCTAGCCATACATTACACACCAGACACAATA
ACCGCTTTCTCATCAGTCACCCACATTTGCCGCGATGTAAACTATGGCTGAATTATCCGG
TACCTACACGCCAACGGAGCCTCCATATTCTTTATCTGCCTATACATGCATGTA-GGACG
AGGAATATACTATGGCTCCTATACCTTCTCAGAAACATGAAACATTGGAATCGTATTGTT
GTTCACAGTTATAGCTACAGCCTTCATAGGATATGTCTTACCGTGGGGCCAAATATCCTT
TTGAGGTGCAACTGTAATCACTAATCTCCTATCAGCAATCCCATACATCGGGGCCGACCT
AGTAGAGTGGATCTGAGGAGGCTTCTCAGTAGACAAAGCCACCCTGACACGATTCTTTGC
CTTCCACTTCATCCTTCCATTTATCATCTCAGCCCTAGCAGCAGTCCACCTCCTGTTCCT
CCATGAAACAGGATCTAATAACCCCTCAGGAATGGTATCTGACTCAGATAAAATTCCATT
CCATCCATACTATACAATCAAAGATATCCTAGGCCTTCTAGTACTTATCTTAACACTCAT
ACTACTCGTCCTATTCTCACCAGACCTATTAGGAGATCCCGACAACTATACCCCCGCCAA
TCCTCTAAGCACCCCTCCCCATATCAAACCTGAATGGTACTTCCTATTTGCATATGCAAT
CCTCCGATCTATTCCCAATAAACTAGGAGGAGTTTTAGCCCTAGTTCTATCCATCTTAAT
CTTAGCAATTATCCCTGCCCTCCACACTTCCAAACAGCGAGGATTAATGTTTCGACCACT
AAGTCAATGCTTATTCTGATTCCTAGTAGCGGACCTTCTGACCCTGACATGAATTGGTGG
CCAACCTGTAGAACACCCCTTCATCACCATCGGCCAACTAGCCTCCATCCTATACTTCTC
CATTCTTCTAATCCTAATACCCATCTCAGGCATTATTGAAAACCGCCTCCTCAAATGAAG
AGTCTTCGTAGTATATAGAATACCTTGGTCTTGTAAACCAAAAAAGGAGAACGCGTACCC
TCCCTAAGACTTCAAGGAAGAAGCAATAGCCCCACCATCAGCACCCAAAGCTGAAATTCT
TTCTTAAACTATTCCTTGCTAATACCAAAAAATAACCCCGTAACTTTCACAATTCATATA
TTGCATATACCCATACTGTGCTTGCCCAGTATGTCCTTATTCCCCACGAAAAGCAAGTGA
AACCTCCACAGCACAAACGCACAATGTAAAATAACCAGTTAACTTTCTTTTTT-CCCACA
TACACTGTATCACC
>29.Cameroo
ATGACCAACATTCGAAAATCACACCCCCTTGTCAAAATTATTAATCACTCATTCATTGAT
CTTCCCACTCCACCCAATATCTCAGCATGATGAAACTTTGGCTCCTTATTAGGAGTATGT
TTAATCCTACAAATTCTCACCGGCCTCTTTCTAGCCATACATTACACACCAGACACAATA
ACCGCTTTCTCATCAGTCACCCACATTTGCCGCGATGTAAACTATGGCTGAATTATCCGG
TACCTACACGCCAACGGAGCCTCCATATTCTTTATCTGCCTATACATGCATGTA-GGACG
AGGAATATACTATGGCTCCTATACCTTCTCAGAAACATGAAACATTGGAATCGTATTGTT
GTTCACAGTTATAGCTACAGCCTTCATAGGATATGTCTTACCGTGGGGCCAAATATCCTT
TTGAGGTGCAACTGTAATCACTAATCTCCTATCAGCAATCCCATACATCGGGGCCGACCT
AGTAGAGTGGATCTGAGGAGGCTTCTCAGTAGACAAAGCCACCCTGACACGATTCTTTGC
CTTCCACTTCATCCTTCCATTTATCATCTCAGCCCTAGCAGCAGTCCACCTCCTGTTCCT
CCATGAAACAGGATCTAATAACCCCTCAGGAATGGTATCTGACTCAGATAAAATTCCATT
CCATCCATACTATACAATCAAAGATATCCTAGGCCTTCTAGTACTTATCTTAACACTCAT
ACTACTCGTCCTATTCTCACCAGACCTATTAGGAGATCCCGACAACTATACCCCCGCCAA
TCCTCTAAGCACCCCTCCCCATATCAAACCTGAATGGTACTTCCTATTTGCATATGCAAT
CCTCCGATCTATTCCCAATAAACTAGGAGGAGTTTTAGCCCTAGTTCTATCCATCTTAAT
CTTAGCAATTATCCCTGCCCTCCACACTTCCAAACAGCGAGGATTAATGTTTCGACCACT
AAGTCAATGCTTATTCTGATTCCTAGTAGCGGACCTTCTGACCCTGACATGAATTGGTGG
CCAACCTGTAGAACACCCCTTCATCACCATCGGCCAACTAGCCTCCATCCTATACTTCTC
CATTCTTCTAATCCTAATACCCATCTCAGGCATTATTGAAAACCGCCTCCTCAAATGAAG
AGTCTTCGTAGTATATAGAATACCTTGGTCTTGTAAACCAAAAAAGGAGAACGCGTACCC
TCCCTAAGACTTCAAGGAAGAAGCAATAGCCCCACCATCAGCACCCAAAGCTGAAATTCT
TTCTTAAACTATTCCTTGCTAATACCAAAAAATAACCCCGTAACTTTCACAATTCATATA
TTGCATATACCCATACTGTGCTTGCCCAGTATGTCCTTATTCCCCACGAAAAGCAAGTGA
AACCTCCACAGCACAAACGCACAATGTAAAATAACCAGTTAACTTTCTTTTTT-CCCACA
TACACTGTATCATC
>31.Cameroo
ATGACCAACATTCGAAAATCACACCCCCTTGTCAAAATTATTAATCACTCATTCATTGAT
CTTCCCACTCCACCCAATATCTCAGCATGATGAAACTTTGGCTCCTTATTAGGAGTATGT
TTAATCCTACAAATTCTCACCGGCCTCTTTCTAGCCATACATTACACACCAGACACAATA
ACCGCTTTCTCATCAGTCACCCACATTTGCCGCGATGTAAACTATGGCTGAATTATCCGG
TACCTACACGCCAACGGAGCCTCCATATTCTTTATCTGCCTATACATGCATGTA-GGACG
AGGAATATACTATGGCTCCTATACCTTCTCAGAAACATGAAACATTGGAATCGTATTGTT
ATTCACAGTTATAGCTACAGCCTTCATAGGATATGTCTTACCGTGGGGCCAAATATCCTT
TTGAGGTGCAACTGTAATCACTAATCTCCTATCAGCAATCCCATACATCGGGGCCGACCT
AGTAGAGTGGATCTGAGGAGGCTTCTCAGTAGACAAAGCCACCCTGACACGATTCTTTGC
CTTCCACTTCATCCTTCCATTTATCATCTCAGCCCTAGCAGCAGTCCACCTCCTGTTCCT
CCATGAAACAGGATCTAATAACCCCTCAGGAATGGTATCTGACTCAGATAAAATTCCATT
CCATCCATACTATACAATCAAAGATATCCTAGGCCTTCTAGTACTTATCTTAACACTCAT
ACTACTCGTCCTATTCTCACCAGACCTATTAGGAGATCCCGACAACTATACCCCCGCCAA
TCCTCTAAGCACCCCTCCCCATATCAAACCTGAATGGTACTTCCTATTTGCATATGCAAT
CCTCCGATCTATTCCCAATAAACTAGGAGGAGTTTTAGCCCTAGTTCTATCCATCTTAAT
CTTAGCAATTATCCCTGCCCTCCACACTTCCAAACAGCGAGGATTAATGTTTCGACCACT
AAGTCAATGCTTATTCTGATTCCTAGTAGCGGACCTTCTGACCCTGACATGAATTGGTGG
CCAACCTGTAGAACACCCCTTCATCACCATCGGCCAACTAGCCTCCATCCTATACTTCTC
CATTCTTCTAATCCTAATACCCATCTCAGGCATTATTGAAAACCGCCTCCTCAAATGAAG
AGTCTTCGTAGTATATAGAATACCTTGGTCTTGTAAACCAAAAAAGGAGAACGCGTACCC
TCCCTAAGACTTCAAGGAAGAAGCAATAGCCCCACCATCAGCACCCAAAGCTGAAATTCT
TTCTTAAACTATTCCTTGCTAATACCAAAAAATAACCCCGTAACTTTCACAATTCATATA
TTGCATATACCCATACTGTGCTTGCCCAGTATGTCCTTATTCCCCACGAAAAGCAAGTGA
AACCTCCACAGCACAAACGCACAATGTAAAATAACCAGTCAACTTTCTTTTTT-CCCACA
TACACTGTATCATC
>32.Cameroo
ATGACCAACATTCGAAAATCACACCCCCTTGTCAAAATTATTAATCACTCATTCATTGAT
CTTCCCACTCCACCCAATATCTCAGCATGATGAAACTTTGGCTCCTTATTAGGAGTATGT
TTAATCCTACAAATTCTCACCGGCCTCTTTCTAGCCATACATTACACACCAGACACAATA
ACCGCTTTCTCATCAGTCACCCACATTTGCCGCGATGTAAACTATGGCTGAATTATCCGG
TACCTACACGCCAACGGAGCCTCCATATTCTTTATCTGCCTATACATGCATGTA-GGACG
AGGAATATACTATGGCTCCTATACCTTCTCAGAAACATGAAACATTGGAATCGTATTGTT
GTTCACAGTTATAGCTACAGCCTTCATAGGATATGTCTTACCGTGGGGCCAAATATCCTT
TTGAGGTGCAACTGTAATCACTAATCTCCTATCAGCAATCCCATACATCGGGGCCGACCT
AGTAGAGTGGATCTGAGGAGGCTTCTCAGTAGACAAAGCCACCCTGACACGATTCTTTGC
CTTCCACTTCATCCTTCCATTTATCATCTCAGCCCTAGCAGCAGTCCACCTCCTGTTCCT
CCATGAAACAGGATCTAATAACCCCTCAGGAATGGTATCTGACTCAGATAAAATTCCATT
CCATCCATACTATACAATCAAAGATATCCTAGGCCTTCTAGTACTTATCTTAACACTCAT
ACTACTCGTCCTATTCTCACCAGACCTATTAGGAGATCCCGACAACTATACCCCCGCCAA
TCCTCTAAGCACCCCTCCCCATATCAAACCTGAATGGTACTTCCTATTTGCATATGCAAT
CCTCCGATCTATTCCCAATAAACTAGGAGGAGTTTTAGCCCTAGTTCTATCCATCTTAAT
CTTAGCAATTATCCCTGCCCTCCACACTTCCAAACAGCGAGGATTAATGTTTCGACCACT
AAGTCAATGCTTATTCTGATTCCTAGTAGCGGACCTTCTGACCCTGACATGAATTGGTGG
CCAACCTGTAGAACACCCCTTCATCACCATCGGCCAACTAGCCTCCATCCTATACTTCTC
CATTCTTCTAATCCTAATACCCATCTCAGGCATTATTGAAAACCGCCTCCTCAAATGAAG
AGTCTTCGTAGTATATAGAATACCTTGGTCTTGTAAACCAAAAAAGGAGAACGCGTACCC
TCCCTAAGACTTCAAGGAAGAAGCAATAGCCCCACCATCAGCACCCAAAGCTGAAATTCT
TTCTTAAACTATTCCTTGCTAATACCAAAAAATAACCCCGTAACTTTCACAATTCATATA
TTGCATATACCCATACTGTGCTTGCCCAGTATGTCCTTATTCCCCACGAAAAGCAAGTGA
AACCTCCACAGCACAAACGCACAATGTAAAATAACCAGTTAACTTTCTTTTTT-CCCACA
TACACTGTATCATC
>36.Chad   
ATGACCAACATTCGAAAATCACACCCCCTTGTCAAAATTATTAATCACTCATTCATTGAT
CTTCCCACTCCACCCAATATCTCAGCATGATGAAACTTTGGCTCCTTATTAGGAGTATGT
TTAATCCTACAAATTCTCACCGGCCTCTTTCTAGCCATACATTACACACCAGACACAATA
ACCGCTTTCTCATCAGTCACCCACATTTGCCGCGATGTAAACTATGGCTGAATTATCCGG
TACCTACACGCCAACGGAGCCTCCATATTCTTTATCTGCCTATACATGCATGTA-GGACG
AGGAATATACTATGGCTCCTATACCTTCTCAGAAACATGAAACATTGGAATCGTATTGTT
GTTCACAGTTATAGCTACAGCCTTCATAGGATATGTCTTACCGTGGGGCCAAATATCCTT
TTGAGGTGCAACTGTAATCACTAATCTCCTATCAGCAATCCCATACATCGGGGCCGACCT
AGTAGAGTGGATCTGAGGAGGCTTCTCAGTAGACAAAGCCACCCTGACACGATTCTTTGC
CTTCCACTTCATCCTTCCATTTATCATCTCAGCCCTAGCAGCAGTCCACCTCCTGTTCCT
CCATGAAACAGGATCTAATAACCCCTCAGGAATGGTATCTGACTCAGATAAAATTCCATT
CCATCCATACTATACAATCAAAGATATCCTAGGCCTTCTAGTACTTATCTTAACACTCAT
ACTACTCGTCCTATTCTCACCAGACCTATTAGGAGATCCCGACAACTATACCCCCGCCAA
TCCTCTAAGCACCCCTCCCCATATCAAACCTGAATGGTACTTCCTATTTGCATATGCAAT
CCTCCGATCTATTCCCAATAAACTAGGAGGAGTTTTAGCCCTAGTTCTATCCATCTTAAT
CTTAGCAATTATCCCTGCCCTCCACACTTCCAAACAGCGAGGATTAATGTTTCGACCACT
AAGTCAATGCTTATTCTGATTCCTAGTAGCGGACCTTCTGACCCTGACATGAATTGGTGG
CCAACCTGTAGAACACCCCTTCATCACCATCGGCCAACTAGCCTCCATCCTATACTTCTC
CATTCTTCTAATCCTAATACCCATCTCAGGCATTATTGAAAACCGCCTCCTCAAATGAAG
AGTCTTCGTAGTATATAGAATACCTTGGTCTTGTAAACCAAAAAAGGAGAACGCGTACCC
TCCCTAAGACTTCAAGGAAGAAGCAATAGCCCCACCATCAGCACCCAAAGCTGAAATTCT
TTCTTAAACTATTCCTTGCTAATACCAAAAAATAACCCCGTAACTTTCACAATTCATATA
TTGCATATACCCATACTGTGCTTGCCCAGTATGTCCTTATTCCCCACGAAAAGCAAGTGA
AACCTCCACAGCACAAACGCACAATGTAAAATAACCAGTCAACTTTCTTTTTT-CCCACA
TACACTGTATCATC
>37.Chad   
ATGACCAACATTCGAAAATCACACCCCCTTGTCAAAATTATTAATCACTCATTCATTGAT
CTTCCCACTCCACCCAATATCTCAGCATGATGAAACTTTGGCTCCTTATTAGGAGTATGT
TTAATCCTACAAATTCTCACCGGCCTCTTTCTAGCCATACATTACACACCAGACACAATA
ACCGCTTTCTCATCAGTCACCCACATTTGCCGCGATGTAAACTATGGCTGAATTATCCGG
TACCTACACGCCAACGGAGCCTCCATATTCTTTATCTGCCTATACATGCATGTA-GGACG
AGGAATATACTATGGCTCCTATACCTTCTCAGAAACATGAAACATTGGAATCGTATTGTT
ATTCACAGTTATAGCTACAGCCTTCATAGGATATGTCTTACCGTGGGGCCAAATATCCTT
TTGAGGTGCAACTGTAATCACTAATCTCCTATCAGCAATCCCATACATCGGGGCCGACCT
AGTAGAGTGGATCTGAGGAGGCTTCTCAGTAGACAAAGCCACCCTGACACGATTCTTTGC
CTTCCACTTCATCCTTCCATTTATCATCTCAGCCCTAGCAGCAGTCCACCTCCTGTTCCT
CCATGAAACAGGATCTAATAACCCCTCAGGAATGGTATCTGACTCAGATAAAATTCCATT
CCATCCATACTATACAATCAAAGATATCCTAGGCCTTCTAGTACTTATCTTAACACTCAT
ACTACTCGTCCTATTCTCACCAGACCTATTAGGAGATCCCGACAACTATACCCCCGCCAA
TCCTCTAAGCACCCCTCCCCATATCAAACCTGAATGGTACTTCCTATTTGCATATGCAAT
CCTCCGATCTATTCCCAATAAACTAGGAGGAGTTTTAGCCCTAGTTCTATCCATCTTAAT
CTTAGCAATTATCCCTGCCCTCCACACTTCCAAACAGCGAGGATTAATGTTTCGACCACT
AAGTCAATGCTTATTCTGATTCCTAGTAGCGGACCTTCTGACCCTGACATGAATTGGTGG
CCAACCTGTAGAACACCCCTTCATCACCATCGGCCAACTAGCCTCCATCCTATACTTCTC
CATTCTTCTAATCCTAATACCCATCTCAGGCATTATTGAAAACCGCCTCCTCAAATGAAG
AGTCTTCGTAGTATATAGAATACCTTGGTCTTGTAAACCAAAAAAGGAGAACGCGTACCC
TCCCTAAGACTTCAAGGAAGAAGCAATAGCCCCACCATCAGCACCCAAAGCTGAAATTCT
TTCTTAAACTATTCCTTGCTAATACCAAAAAATAACCCCGTAACTTTCACAATTCATATA
TTGCATATACCCATACTGTGCTTGCCCAGTATGTCCTTATTCCCCACGAAAAGCAAGTGA
AACCTCCACAGCACAAACGCACAATGTAAAATAACCAGTCAACTTTCTTTTTT-CCCACA
TACACTGTATCATC
>38.Chad   
ATGACCAACATTCGAAAATCACACCCCCTTGTCAAAATTATTAATCACTCATTCATTGAT
CTTCCCACTCCACCCAATATCTCAGCATGATGAAACTTTGGCTCCTTATTAGGAGTATGT
TTAATCCTACAAATTCTCACCGGCCTCTTTCTAGCCATACATTACACACCAGACACAATA
ACCGCTTTCTCATCAGTCACCCACATTTGCCGCGATGTAAACTATGGCTGAATTATCCGG
TACCTACACGCCAACGGAGCCTCCATATTCTTTATCTGCCTATACATGCATGTA-GGACG
AGGAATATACTATGGCTCCTATACCTTCTCAGAAACATGAAACATTGGAATCGTATTGTT
ATTCACAGTTATAGCTACAGCCTTCATAGGATATGTCTTACCGTGGGGCCAAATATCCTT
TTGAGGTGCAACTGTAATCACTAATCTCCTATCAGCAATCCCATACATCGGGGCCGACCT
AGTAGAGTGGATCTGAGGAGGCTTCTCAGTAGACAAAGCCACCCTGACACGATTCTTTGC
CTTCCACTTCATCCTTCCATTTATCATCTCAGCCCTAGCAGCAGTCCACCTCCTGTTCCT
CCATGAAACAGGATCTAATAACCCCTCAGGAATGGTATCTGACTCAGATAAAATTCCATT
CCATCCATACTATACAATCAAAGATATCCTAGGCCTTCTAGTACTTATCTTAACACTCAT
ACTACTCGTCCTATTCTCACCAGACCTATTAGGAGATCCCGACAACTATACCCCCGCCAA
TCCTCTAAGCACCCCTCCCCATATCAAACCTGAATGGTACTTCCTATTTGCATATGCAAT
CCTCCGATCTATTCCCAATAAACTAGGAGGAGTTTTAGCCCTAGTTCTATCCATCTTAAT
CTTAGCAATTATCCCTGCCCTCCACACTTCCAAACAGCGAGGATTAATGTTTCGACCACT
AAGTCAATGCTTATTCTGATTCCTAGTAGCGGACCTTCTGACCCTGACATGAATTGGTGG
CCAACCTGTAGAACACCCCTTCATCACCATCGGCCAACTAGCCTCCATCCTATACTTCTC
CATTCTTCTAATCCTAATACCCATCTCAGGCATTATTGAAAACCGCCTCCTCAAATGAAG
AGTCTTCGTAGTATATAGAATACCTTGGTCTTGTAAACCAAAAAAGGAGAACGCGTACCC
TCCCTAAGACTTCAAGGAAGAAGCAATAGCCCCACCATCAGCACCCAAAGCTGAAATTCT
TTCTTAAACTATTCCTTGCTAATACCAAAAAATAACCCCGTAACTTTCACAATTCATATA
TTGCATATACCCATACTGTGCTTGCCCAGTATGTCCTTATTCCCCACGAAAAGCAAGTGA
AACCTCCACAGCACAAACGCACAATGTAAAATAACCAGTCAACTTTCTTTTTT-CCCACA
TACACTGTATCATC
>39.Chad   
ATGACCAACATTCGAAAATCACACCCCCTTGTCAAAATTATTAATCACTCATTCATTGAT
CTTCCCACTCCACCCAATATCTCAGCATGATGAAACTTTGGCTCCTTATTAGGAGTATGT
TTAATCCTACAAATTCTCACCGGCCTCTTTCTAGCCATACATTACACACCAGACACAATA
ACCGCTTTCTCATCAGTCACCCACATTTGCCGCGATGTAAACTATGGCTGAATTATCCGG
TACCTACACGCCAACGGAGCCTCCATATTCTTTATCTGCCTATACATGCATGTA-GGACG
AGGAATATACTATGGCTCCTATACCTTCTCAGAAACATGAAACATTGGAATCGTATTGTT
ATTCACAGTTATAGCTACAGCCTTCATAGGATATGTCTTACCGTGGGGCCAAATATCCTT
TTGAGGTGCAACTGTAATCACTAATCTCCTATCAGCAATCCCATACATCGGGGCCGACCT
AGTAGAGTGGATCTGAGGAGGCTTCTCAGTAGACAAAGCCACCCTGACACGATTCTTTGC
CTTCCACTTCATCCTTCCATTTATCATCTCAGCCCTAGCAGCAGTCCACCTCCTGTTCCT
CCATGAAACAGGATCTAATAACCCCTCAGGAATGGTATCTGACTCAGATAAAATTCCATT
CCATCCATACTATACAATCAAAGATATCCTAGGCCTTCTAGTACTTATCTTAACACTCAT
ACTACTCGTCCTATTCTCACCAGACCTATTAGGAGATCCCGACAACTATACCCCCGCCAA
TCCTCTAAGCACCCCTCCCCATATCAAACCTGAATGGTACTTCCTATTTGCATATGCAAT
CCTCCGATCTATTCCCAATAAACTAGGAGGAGTTTTAGCCCTAGTTCTATCCATCTTAAT
CTTAGCAATTATCCCTGCCCTCCACACTTCCAAACAGCGAGGATTAATGTTTCGACCACT
AAGTCAATGCTTATTCTGATTCCTAGTAGCGGACCTTCTGACCCTGACATGAATTGGTGG
CCAACCTGTAGAACACCCCTTCATCACCATCGGCCAACTAGCCTCCATCCTATACTTCTC
CATTCTTCTAATCCTAATACCCATCTCAGGCATTATTGAAAACCGCCTCCTCAAATGAAG
AGTCTTCGTAGTATATAGAATACCTTGGTCTTGTAAACCAAAAAAGGAGAACGCGTACCC
TCCCTAAGACTTCAAGGAAGAAGCAATAGCCCCACCATCAGCACCCAAAGCTGAAATTCT
TTCTTAAACTATTCCTTGCTAATACCAAAAAATAACCCCGTAACTTTCACAATTCATATA
TTGCATATACCCATACTGTGCTTGCCCAGTATGTCCTTATTCCCCACGAAAAGCAAGTGA
AACCTCCACAGCACAAACGCACAATGTAAAATAACCAGTCAACTTTCTTTTTT-CCCACA
TACACTGTATCATC
>41.DRC    
ATGACCAACATTCGAAAATCACACCCCCTTGTCAAAATTATTAATCACTCATTCATTGAT
CTTCCCACTCCACCCAATATCTCAGCATGATGAAACTTTGGCTCCTTATTAGGAGTATGT
TTAATCCTACAAATTCTCACCGGCCTCTTTCTAGCCATACATTACACACCAGACACAATA
ACCGCTTTCTCATCAGTCACCCACATTTGCCGCGATGTAAACTATGGCTGAATTATCCGG
TACCTACACGCCAACGGAGCCTCCATATTCTTTATCTGCCTATACATGCATGTA-GGACG
AGGAATATACTATGGCTCCTATACCTTCTCAGAAACATGAAACATTGGAATCGTATTGTT
GTTCACAGTTATAGCTACAGCCTTCATAGGATATGTCTTACCGTGGGGCCAAATATCCTT
TTGAGGTGCAACTGTAATCACTAATCTCCTATCAGCAATCCCATACATCGGGGCCGACCT
AGTAGAGTGGATCTGAGGAGGCTTCTCAGTAGACAAAGCCACCCTGACACGATTCTTTGC
CTTCCACTTCATCCTTCCATTTATCATCTCAGCCCTAGCAGCAGTCCACCTCCTGTTCCT
CCATGAAACAGGATCTAATAACCCCTCAGGAATGGTATCTGACTCAGATAAAATTCCATT
CCATCCATACTATACAATCAAAGATATCCTAGGCCTTCTAGTACTTATCTTAACACTCAT
ACTACTCGTCCTATTCTCACCAGACCTATTAGGAGATCCCGACAACTATACCCCCGCCAA
TCCTCTAAGCACCCCTCCCCATATCAAACCTGAATGGTACTTCCTATTTGCATATGCAAT
CCTCCGATCTATTCCCAATAAACTAGGAGGAGTTTTAGCCCTAGTTCTATCCATCTTAAT
CTTAGCAATTATCCCTGCCCTCCACACTTCCAAACAGCGAGGATTAATGTTTCGACCACT
AAGTCAATGCTTATTCTGATTCCTAGTAGCGGACCTTCTGACCCTGACATGAATTGGTGG
CCAACCTGTAGAACACCCCTTCATCACCATCGGCCAACTAGCCTCCATCCTATACTTCTC
CATTCTTCTAATCCTAATACCCATCTCAGGCATTATTGAAAACCGCCTCCTCAAATGAAG
AGTCTTCGTAGTATATAGAATACCTTGGTCTTGTAAACCAAAAAAGGAGAACGCGTACCC
TCCCTAAGACTTCAAGGAAGAAGCAATAGCCCCACCATCAGCACCCAAAGCTGAAATTCT
TTCTTAAACTATTCCTTGCTAATACCAAAAAATAACCCCGTAACTTTCACAATTCATATA
TTGCATATACCCATACTGTGCTTGCCCAGTATGTCCTTATTCCCCACGAAAAGCAAGTGA
AACCTCCACAGCACAAACGCACAATGTAAAATAACCAGTCAACTTTCTTTTTT-CCCACA
TACACTGTATCATC
>42.DRC    
ATGACCAACATTCGAAAATCACACCCCCTTGTCAAAATTATTAATCACTCATTCATTGAT
CTTCCCACTCCACCCAATATCTCAGCATGATGAAACTTTGGCTCCTTATTAGGAGTATGT
TTAATCCTACAAATTCTCACCGGCCTCTTTCTAGCCATACATTACACACCAGACACAATA
ACCGCTTTCTCATCAGTCACCCACATTTGCCGCGATGTAAACTATGGCTGAATTATCCGG
TACCTACACGCCAACGGAGCCTCCATATTCTTTATCTGCCTATACATGCATGTA-GGACG
AGGAATATACTATGGCTCCTATACCTTCTCAGAAACATGAAACATTGGAATCGTATTGTT
GTTCACAGTTATAGCTACAGCCTTCATAGGATATGTCTTACCGTGGGGCCAAATATCCTT
TTGAGGTGCAACTGTAATCACTAATCTCCTATCAGCAATCCCATACATCGGGGCCGACCT
AGTAGAGTGGATCTGAGGAGGCTTCTCAGTAGACAAAGCCACCCTGACACGATTCTTTGC
CTTCCACTTCATCCTTCCATTTATCATCTCAGCCCTAGCAGCAGTCCACCTCCTGTTCCT
CCATGAAACAGGATCTAATAACCCCTCAGGAATGGTATCTGACTCAGATAAAATTCCATT
CCATCCATACTATACAATCAAAGATATCCTAGGCCTTCTAGTACTTATCTTAACACTCAT
ACTACTCGTCCTATTCTCACCAGACCTATTAGGAGATCCCGACAACTATACCCCCGCCAA
TCCTCTAAGCACCCCTCCCCATATCAAACCTGAATGGTACTTCCTATTTGCATATGCAAT
CCTCCGATCTATTCCCAATAAACTAGGAGGAGTTTTAGCCCTAGTTCTATCCATCTTAAT
CTTAGCAATTATCCCTGCCCTCCACACTTCCAAACAGCGAGGATTAATGTTTCGACCACT
AAGTCAATGCTTATTCTGATTCCTAGTAGCGGACCTTCTGACCCTGACATGAATTGGTGG
CCAACCTGTAGAACACCCCTTCATCACCATCGGCCAACTAGCCTCCATCCTATACTTCTC
CATTCTTCTAATCCTAATACCCATCTCAGGCATTATTGAAAACCGCCTCCTCAAATGAAG
AGTCTTCGTAGTATATAGAATACCTTGGTCTTGTAAACCAAAAAAGGAGAACGCGTACCC
TCCCTAAGACTTCAAGGAAGAAGCAATAGCCCCACCATCAGCACCCAAAGCTGAAATTCT
TTCTTAAACTATTCCTTGCTAATACCAAAAAATAACCCCGTAACTTTCACAATTCATATA
TTGCATATACCCATACTGTGCTTGCCCAGTATGTCCTTATTCCCCACGAAAAGCAAGTGA
AACCTCCACAGCACAAACGCACAATGTAAAATAACCAGTCAACTTTCTTTTTT-CCCACA
TACACTGTATCATC
>43.DRC    
ATGACCAACATTCGAAAATCACACCCCCTTGTCAAAATTATTAATCACTCATTCATTGAT
CTTCCCACTCCACCCAATATCTCAGCATGATGAAACTTTGGCTCCTTATTAGGAGTATGT
TTAATCCTACAAATTCTCACCGGCCTCTTTCTAGCCATACATTACACACCAGACACAATA
ACCGCTTTCTCATCAGTCACCCACATTTGCCGCGATGTAAACTATGGCTGAATTATCCGG
TACCTACACGCCAACGGAGCCTCCATATTCTTTATCTGCCTATACATGCATGTA-GGACG
AGGAATATACTATGGCTCCTATACCTTCTCAGAAACATGAAACATTGGAATCGTATTGTT
GTTCACAGTTATAGCTACAGCCTTCATAGGATATGTCTTACCGTGGGGCCAAATATCCTT
TTGAGGTGCAACTGTAATCACTAATCTCCTATCAGCAATCCCATACATCGGGGCCGACCT
AGTAGAGTGGATCTGAGGAGGCTTCTCAGTAGACAAAGCCACCCTGACACGATTCTTTGC
CTTCCACTTCATCCTTCCATTTATCATCTCAGCCCTAGCAGCAGTCCACCTCCTGTTCCT
CCATGAAACAGGATCTAATAACCCCTCAGGAATGGTATCTGACTCAGATAAAATTCCATT
CCATCCATACTATACAATCAAAGATATCCTAGGCCTTCTAGTACTTATCTTAACACTCAT
ACTACTCGTCCTATTCTCACCAGACCTATTAGGAGATCCCGACAACTATACCCCCGCCAA
TCCTCTAAGCACCCCTCCCCATATCAAACCTGAATGGTACTTCCTATTTGCATATGCAAT
CCTCCGATCTATTCCCAATAAACTAGGAGGAGTTTTAGCCCTAGTTCTATCCATCTTAAT
CTTAGCAATTATCCCTGCCCTCCACACTTCCAAACAGCGAGGATTAATGTTTCGACCACT
AAGTCAATGCTTATTCTGATTCCTAGTAGCGGACCTTCTGACCCTGACATGAATTGGTGG
CCAACCTGTAGAACACCCCTTCATCACCATCGGCCAACTAGCCTCCATCCTATACTTCTC
CATTCTTCTAATCCTAATACCCATCTCAGGCATTATTGAAAACCGCCTCCTCAAATGAAG
AGTCTTCGTAGTATATAGAATACCTTGGTCTTGTAAACCAAAAAAGGAGAACGCGTACCC
TCCCTAAGACTTCAAGGAAGAAGCAATAGCCCCACCATCAGCACCCAAAGCTGAAATTCT
TTCTTAAACTATTCCTTGCTAATACCAAAAAATAACCCCGTAACTTTCACAATTCATATA
TTGCATATACCCATACTGTGCTTGCCCAGTATGTCCTTATTCCCTACGAAAAGCAAGTGA
AACCTCCACAGCACAAACGCACAATGTAAAATAACCAGTCAACTTTCTTTTTT-CCCACA
TACACTGTATCATC
>44.DRC    
ATGACCAACATTCGAAAATCACACCCCCTTGTCAAAATTATTAATCACTCATTCATTGAT
CTTCCCACTCCACCCAATATCTCAGCATGATGAAACTTTGGCTCCTTATTAGGAGTATGT
TTAATCCTACAAATTCTCACCGGCCTCTTTCTAGCCATACATTACACACCAGACACAATA
ACCGCTTTCTCATCAGTCACCCACATTTGCCGCGATGTAAACTATGGCTGAATTATCCGG
TACCTACACGCCAACGGAGCCTCCATATTCTTTATCTGCCTATACATGCATGTA-GGACG
AGGAATATACTATGGCTCCTATACCTTCTCAGAAACATGAAACATTGGAATCGTATTGTT
GTTCACAGTTATAGCTACAGCCTTCATAGGATATGTCTTACCGTGGGGCCAAATATCCTT
TTGAGGTGCAACTGTAATCACTAATCTCCTATCAGCAATCCCATACATCGGGGCCGACCT
AGTAGAGTGGATCTGAGGAGGCTTCTCAGTAGACAAAGCCACCCTGACACGATTCTTTGC
CTTCCACTTCATCCTTCCATTTATCATCTCAGCCCTAGCAGCAGTCCACCTCCTGTTCCT
CCATGAAACAGGATCTAATAACCCCTCAGGAATGGTATCTGACTCAGATAAAATTCCATT
CCATCCATACTATACAATCAAAGATATCCTAGGCCTTCTAGTACTTATCTTAACACTCAT
ACTACTCGTCCTATTCTCACCAGACCTATTAGGAGATCCCGACAACTATACCCCCGCCAA
TCCTCTAAGCACCCCTCCCCATATCAAACCTGAATGGTACTTCCTATTTGCATATGCAAT
CCTCCGATCTATTCCCAATAAACTAGGAGGAGTTTTAGCCCTAGTTCTATCCATCTTAAT
CTTAGCAATTATCCCTGCCCTCCACACTTCCAAACAGCGAGGATTAATGTTTCGACCACT
AAGTCAATGCTTATTCTGATTCCTAGTAGCGGACCTTCTGACCCTGACATGAATTGGTGG
CCAACCTGTAGAACACCCCTTCATCACCATCGGCCAACTAGCCTCCATCCTATACTTCTC
CATTCTTCTAATCCTAATACCCATCTCAGGCATTATTGAAAACCGCCTCCTCAAATGAAG
AGTCTTCGTAGTATATAGAATACCTTGGTCTTGTAAACCAAAAAAGGAGAACGCGTACCC
TCCCTAAGACTTCAAGGAAGAAGCAATAGCCCCACCATCAGCACCCAAAGCTGAAATTCT
TTCTTAAACTATTCCTTGCTAATACCAAAAAATAACCCCGTAACTTTCACAATTCATATA
TTGCATATACCCATACTGTGCTTGCCCAGTATGTCCTTATTCCCTACGAAAAGCAAGTGA
AACCTCCACAGCACAAACGCACAATGTAAAATAACCAGTCAACTTTCTTTTTT-CCCACA
TACACTGTATCATC
>45.DRC    
ATGACCAACATTCGAAAATCACACCCCCTTGTCAAAATTATTAATCACTCATTCATTGAT
CTTCCCACTCCACCCAATATCTCAGCATGATGAAACTTTGGCTCCTTATTAGGAGTATGT
TTAATCCTACAAATTCTCACCGGCCTCTTTCTAGCCATACATTACACACCAGACACAATA
ACCGCTTTCTCATCAGTCACCCACATTTGCCGCGATGTAAACTATGGCTGAATTATCCGG
TACCTACACGCCAACGGAGCCTCCATATTCTTTATCTGCCTATACATGCATGTA-GGACG
AGGAATATACTATGGCTCCTATACCTTCTCAGAAACATGAAACATTGGAATCGTATTGTT
GTTCACAGTTATAGCTACAGCCTTCATAGGATATGTCTTACCGTGGGGCCAAATATCCTT
TTGAGGTGCAACTGTAATCACTAATCTCCTATCAGCAATCCCATACATCGGGGCCGACCT
AGTAGAGTGGATCTGAGGAGGCTTCTCAGTAGACAAAGCCACCCTGACACGATTCTTTGC
CTTCCACTTCATCCTTCCATTTATCATCTCAGCCCTAGCAGCAGTCCACCTCCTGTTCCT
CCATGAAACAGGATCTAATAACCCCTCAGGAATGGTATCTGACTCAGATAAAATTCCATT
CCATCCATACTATACAATCAAAGATATCCTAGGCCTTCTAGTACTTATCTTAACACTCAT
ACTACTCGTCCTATTCTCACCAGACCTATTAGGAGATCCCGACAACTATACCCCCGCCAA
TCCTCTAAGCACCCCTCCCCATATCAAACCTGAATGGTACTTCCTATTTGCATATGCAAT
CCTCCGATCTATTCCCAATAAACTAGGAGGAGTTTTAGCCCTAGTTCTATCCATCTTAAT
CTTAGCAATTATCCCTGCCCTCCACACTTCCAAACAGCGAGGATTAATGTTTCGACCACT
AAGTCAATGCTTATTCTGATTCCTAGTAGCGGACCTTCTGACCCTGACATGAATTGGTGG
CCAACCTGTAGAACACCCCTTCATCACCATCGGCCAACTAGCCTCCATCCTATACTTCTC
CATTCTTCTAATCCTAATACCCATCTCAGGCATTATTGAAAACCGCCTCCTCAAATGAAG
AGTCTTCGTAGTATATAGAATACCTTGGTCTTGTAAACCAAAAAAGGAGAACGCGTACCC
TCCCTAAGACTTCAAGGAAGAAGCAATAGCCCCACCATCAGCACCCAAAGCTGAAATTCT
TTCTTAAACTATTCCTTGCTAATACCAAAAAATAACCCCGTAACTTTCACAATTCATATA
TTGCATATACCCATACTGTGCTTGCCCAGTATGTCCTTATTCCCTACGAAAAGCAAGTGA
AACCTCCACAGCACAAACGCACAATGTAAAATAACCAGTCAACTTTCTTTTTT-CCCACA
TACACTGTATCATC
>46.DRC    
ATGACCAACATTCGAAAATCACACCCCCTTGTCAAAATTATTAATCACTCATTCATTGAT
CTTCCCACTCCACCCAATATCTCAGCATGATGAAACTTTGGCTCCTTATTAGGAGTATGT
TTAATCCTACAAATTCTCACCGGCCTCTTTCTAGCCATACATTACACACCAGACACAATA
ACCGCTTTCTCATCAGTCACCCACATTTGCCGCGATGTAAACTATGGCTGAATTATCCGG
TACCTACACGCCAACGGAGCCTCCATATTCTTTATCTGCCTATACATGCATGTA-GGACG
AGGAATATACTATGGCTCCTATACCTTCTCAGAAACATGAAACATTGGAATCGTATTGTT
GTTCACAGTTATAGCTACAGCCTTCATAGGATATGTCTTACCGTGGGGCCAAATATCCTT
TTGAGGTGCAACTGTAATCACTAATCTCCTATCAGCAATCCCATACATCGGGGCCGACCT
AGTAGAGTGGATCTGAGGAGGCTTCTCAGTAGACAAAGCCACCCTGACACGATTCTTTGC
CTTCCACTTCATCCTTCCATTTATCATCTCAGCCCTAGCAGCAGTCCACCTCCTGTTCCT
CCATGAAACAGGATCTAATAACCCCTCAGGAATGGTATCTGACTCAGATAAAATTCCATT
CCATCCATACTATACAATCAAAGATATCCTAGGCCTTCTAGTACTTATCTTAACACTCAT
ACTACTCGTCCTATTCTCACCAGACCTATTAGGAGATCCCGACAACTATACCCCCGCCAA
TCCTCTAAGCACCCCTCCCCATATCAAACCTGAATGGTACTTCCTATTTGCATATGCAAT
CCTCCGATCTATTCCCAATAAACTAGGAGGAGTTTTAGCCCTAGTTCTATCCATCTTAAT
CTTAGCAATTATCCCTGCCCTCCACACTTCCAAACAGCGAGGATTAATGTTTCGACCACT
AAGTCAATGCTTATTCTGATTCCTAGTAGCGGACCTTCTGACCCTGACATGAATTGGTGG
CCAACCTGTAGAACACCCCTTCATCACCATCGGCCAACTAGCCTCCATCCTATACTTCTC
CATTCTTCTAATCCTAATACCCATCTCAGGCATTATTGAAAACCGCCTCCTCAAATGAAG
AGTCTTCGTAGTATATAGAATACCTTGGTCTTGTAAACCAAAAAAGGAGAACGCGTACCC
TCCCTAAGACTTCAAGGAAGAAGCAATAGCCCCACCATCAGCACCCAAAGCTGAAATTCT
TTCTTAAACTATTCCTTGCTAATACCAAAAAATAACCCCGTAACTTTCACAATTCATATA
TTGCATATACCCATACTGTGCTTGCCCAGTATGTCCTTATTCCCTACGAAAAGCAAGTGA
AACCTCCACAGCACAAACGCACAATGTAAAATAACCAGTCAACTTTCTTTTTT-CCCACA
TACACTGTATCATC
>60.Ethiopi
ATGACCAACATTCGAAAATCACACCCCCTTGTCAAAATTATTAATCACTCATTCATTGAT
CTTCCCACTCCACCCAATATCTCAGCATGATGAAACTTTGGCTCCTTATTAGGAGTATGT
TTAATCCTACAAATTCTCACCGGCCTCTTTCTAGCCATACATTACACACCAGACACAATA
ACCGCTTTCTCATCAGTCACCCACATTTGCCGCGATGTAAACTATGGCTGAATTATCCGG
TACCTACACGCCAACGGAGCCTCCATATTCTTTATCTGCCTATACATGCATGTA-GGACG
AGGAATATACTATGGCTCCTATACCTTCTCAGAAACATGAAACATTGGAATCGTATTGTT
GTTCACAGTTATAGCTACAGCCTTCATAGGATATGTCTTACCGTGGGGCCAAATATCCTT
TTGAGGTGCAACTGTAATCACTAATCTCCTATCAGCAATCCCATACATCGGGGCCGACCT
AGTAGAGTGGATCTGAGGAGGCTTCTCAGTAGACAAAGCCACCCTGACACGATTCTTTGC
CTTCCACTTCATCCTTCCATTTATCATCTCAGCCCTAGCAGCAGTCCACCTCCTGTTCCT
CCATGAAACAGGATCTAATAACCCCTCAGGAATGGTATCTGACTCAGATAAAATTCCATT
CCATCCATACTATACAATCAAAGATATCCTAGGCCTTCTAGTACTTATCTTAACACTCAT
ACTACTCGTCCTATTCTCACCAGACCTATTAGGAGATCCCGACAACTATACCCCCGCCAA
TCCTCTAAGCACCCCTCCCCATATCAAACCTGAATGGTACTTCCTATTTGCATATGCAAT
CCTCCGATCTATCCCCAATAAACTAGGAGGAGTTTTAGCCCTAGTTCTATCCATCTTAAT
CTTAGCAATTATCCCTGCCCTCCACACTTCCAAACAGCGAGGATTAATGTTTCGACCACT
AAGTCAATGCTTATTCTGATTCCTAGTAGCGGACCTTCTGACCCTGACATGAATTGGTGG
CCAACCTGTAGAACACCCCTTCATCACCATCGGCCAACTAGCCTCCATCCTATACTTCTC
CATTCTTCTAATCCTAATACCCATCTCAGGCATTATTGAAAACCGCCTCCTCAAATGAAG
AGTCTTCGTAGTATATAGAATACCTTGGTCTTGTAAACCAAAAAAGGAGAACGCGTACCC
TCCCTAAGACTTCAAGGAAGAAGCAATAGCCCCACCATCAGCACCCAAAGCTGAAATTCT
TTCTTAAACTATTCCTTGCTAATACCAAAAAATAACCCCGTAACTTTCACAATTCATATA
TTGCATATACCCATACTGTGCTTGCCCAGTATGTCCTTATTCCCCACGAAAAGCAAGTGA
AACCTCCACAGCACAAACGCACAATGTAAAATAACCAGTCAACTTTCTTTTTT-CCCACA
TACACTGTATCATC
>61.Ethiopi
ATGACCAACATTCGAAAATCACACCCCCTTGTCAAAATTATTAATCACTCATTCATTGAT
CTTCCCACTCCACCCAATATCTCAGCATGATGAAACTTTGGCTCCTTATTAGGAGTATGT
TTAATCCTACAAATTCTCACCGGCCTCTTTCTAGCCATACATTACACACCAGACACAATA
ACCGCTTTCTCATCAGTCACCCACATTTGCCGCGATGTAAACTATGGCTGAATTATCCGG
TACCTACACGCCAACGGAGCCTCCATATTCTTTATCTGCCTATACATGCATGTA-GGACG
AGGAATATACTATGGCTCCTATACCTTCTCAGAAACATGAAACATTGGAATCGTATTGTT
GTTCACAGTTATAGCTACAGCCTTCATAGGATATGTCTTACCGTGGGGCCAAATATCCTT
TTGAGGTGCAACTGTAATCACTAATCTCCTATCAGCAATCCCATACATCGGGGCCGACCT
AGTAGAGTGGATCTGAGGAGGCTTCTCAGTAGACAAAGCCACCCTGACACGATTCTTTGC
CTTCCACTTCATCCTTCCATTTATCATCTCAGCCCTAGCAGCAGTCCACCTCCTGTTCCT
CCATGAAACAGGATCTAATAACCCCTCAGGAATGGTATCTGACTCAGATAAAATTCCATT
CCATCCATACTATACAATCAAAGATATCCTAGGCCTTCTAGTACTTATCTTAACACTCAT
ACTACTCGTCCTATTCTCACCAGACCTATTAGGAGATCCCGACAACTATACCCCCGCCAA
TCCTCTAAGCACCCCTCCCCATATCAAACCTGAATGGTACTTCCTATTTGCATATGCAAT
CCTCCGATCTATCCCCAATAAACTAGGAGGAGTTTTAGCCCTAGTTCTATCCATCTTAAT
CTTAGCAATTATCCCTGCCCTCCACACTTCCAAACAGCGAGGATTAATGTTTCGACCACT
AAGTCAATGCTTATTCTGATTCCTAGTAGCGGACCTTCTGACCCTGACATGAATTGGTGG
CCAACCTGTAGAACACCCCTTCATCACCATCGGCCAACTAGCCTCCATCCTATACTTCTC
CATTCTTCTAATCCTAATACCCATCTCAGGCATTATTGAAAACCGCCTCCTCAAATGAAG
AGTCTTCGTAGTATATAGAATACCTTGGTCTTGTAAACCAAAAAAGGAGAACGCGTACCC
TCCCTAAGACTTCAAGGAAGAAGCAATAGCCCCACCATCAGCACCCAAAGCTGAAATTCT
TTCTTAAACTATTCCTTGCTAATACCAAAAAATAACCCCGTAACTTTCACAATTCATATA
TTGCATATACCCATACTGTGCTTGCCCAGTATGTCCTTATTCCCCACGAAAAGCAAGTGA
AACCTCCACAGCACAAACGCACAATGTAAAATAACCAGTCAACTTTCTTTTTT-CCCACA
TACACTGTATCATC
>62.Ethiopi
ATGACCAACATTCGAAAATCACACCCCCTTGTCAAAATTATTAATCACTCATTCATTGAT
CTTCCCACTCCACCCAATATCTCAGCATGATGAAACTTTGGCTCCTTATTAGGAGTATGT
TTAATCCTACAAATTCTCACCGGCCTCTTTCTAGCCATACATTACACACCAGACACAATA
ACCGCTTTCTCATCAGTCACCCACATTTGCCGCGATGTAAACTATGGCTGAATTATCCGG
TACCTACACGCCAACGGAGCCTCCATATTCTTTATCTGCCTATACATGCATGTA-GGACG
AGGAATATACTATGGCTCCTATACCTTCTCAGAAACATGAAACATTGGAATCGTATTGTT
GTTCACAGTTATAGCTACAGCCTTCATAGGATATGTCTTACCGTGGGGCCAAATATCCTT
TTGAGGTGCAACTGTAATCACTAATCTCCTATCAGCAATCCCATACATCGGGGCCGACCT
AGTAGAGTGGATCTGAGGAGGCTTCTCAGTAGACAAAGCCACCCTGACACGATTCTTTGC
CTTCCACTTCATCCTTCCATTTATCATCTCAGCCCTAGCAGCAGTCCACCTCCTGTTCCT
CCATGAAACAGGATCTAATAACCCCTCAGGAATGGTATCTGACTCAGATAAAATTCCATT
CCATCCATACTATACAATCAAAGATATCCTAGGCCTTCTAGTACTTATCTTAACACTCAT
ACTACTCGTCCTATTCTCACCAGACCTATTAGGAGATCCCGACAACTATACCCCCGCCAA
TCCTCTAAGCACCCCTCCCCATATCAAACCTGAATGGTACTTCCTATTTGCATATGCAAT
CCTCCGATCTATCCCCAATAAACTAGGAGGAGTTTTAGCCCTAGTTCTATCCATCTTAAT
CTTAGCAATTATCCCTGCCCTCCACACTTCCAAACAGCGAGGATTAATGTTTCGACCACT
AAGTCAATGCTTATTCTGATTCCTAGTAGCGGACCTTCTGACCCTGACATGAATTGGTGG
CCAACCTGTAGAACACCCCTTCATCACCATCGGCCAACTAGCCTCCATCCTATACTTCTC
CATTCTTCTAATCCTAATACCCATCTCAGGCATTATTGAAAACCGCCTCCTCAAATGAAG
AGTCTTCGTAGTATATAGAATACCTTGGTCTTGTAAACCAAAAAAGGAGAACGCGTACCC
TCCCTAAGACTTCAAGGAAGAAGCAATAGCCCCACCATCAGCACCCAAAGCTGAAATTCT
TTCTTAAACTATTCCTTGCTAATACCAAAAAATAACCCCGTAACTTTCACAATTCATATA
TTGCATATACCCATACTGTGCTTGCCCAGTATGTCCTTATTCCCCACGAAAAGCAAGTGA
AACCTCCACAGCACAAACGCACAATGTAAAATAACCAGTCAACTTTCTTTTTT-CCCACA
TACACTGTATCATC
>63.Ethiopi
ATGACCAACATTCGAAAATCACACCCCCTTGTCAAAATTATTAATCACTCATTCATTGAT
CTTCCCACTCCACCCAATATCTCAGCATGATGAAACTTTGGCTCCTTATTAGGAGTATGT
TTAATCCTACAAATTCTCACCGGCCTCTTTCTAGCCATACATTACACACCAGACACAATA
ACCGCTTTCTCATCAGTCACCCACATTTGCCGCGATGTAAACTATGGCTGAATTATCCGG
TACCTACACGCCAACGGAGCCTCCATATTCTTTATCTGCCTATACATGCATGTA-GGACG
AGGAATATACTATGGCTCCTATACCTTCTCAGAAACATGAAACATTGGAATCGTATTGTT
GTTCACAGTTATAGCTACAGCCTTCATAGGATATGTCTTACCGTGGGGCCAAATATCCTT
TTGAGGTGCAACTGTAATCACTAATCTCCTATCAGCAATCCCATACATCGGGGCCGACCT
AGTAGAGTGGATCTGAGGAGGCTTCTCAGTAGACAAAGCCACCCTGACACGATTCTTTGC
CTTCCACTTCATCCTTCCATTTATCATCTCAGCCCTAGCAGCAGTCCACCTCCTGTTCCT
CCATGAAACAGGATCTAATAACCCCTCAGGAATGGTATCTGACTCAGATAAAATTCCATT
CCATCCATACTATACAATCAAAGATATCCTAGGCCTTCTAGTACTTATCTTAACACTCAT
ACTACTCGTCCTATTCTCACCAGACCTATTAGGAGATCCCGACAACTATACCCCCGCCAA
TCCTCTAAGCACCCCTCCCCATATCAAACCTGAATGGTACTTCCTATTTGCATATGCAAT
CCTCCGATCTATCCCCAATAAACTAGGAGGAGTTTTAGCCCTAGTTCTATCCATCTTAAT
CTTAGCAATTATCCCTGCCCTCCACACTTCCAAACAGCGAGGATTAATGTTTCGACCACT
AAGTCAATGCTTATTCTGATTCCTAGTAGCGGACCTTCTGACCCTGACATGAATTGGTGG
CCAACCTGTAGAACACCCCTTCATCACCATCGGCCAACTAGCCTCCATCCTATACTTCTC
CATTCTTCTAATCCTAATACCCATCTCAGGCATTATTGAAAACCGCCTCCTCAAATGAAG
AGTCTTCGTAGTATATAGAATACCTTGGTCTTGTAAACCAAAAAAGGAGAACGCGTACCC
TCCCTAAGACTTCAAGGAAGAAGCAATAGCCCCACCATCAGCACCCAAAGCTGAAATTCT
TTCTTAAACTATTCCTTGCTAATACCAAAAAATAACCCCGTAACTTTCACAATTCATATA
TTGCATATACCCATACTGTGCTTGCCCAGTATGTCCTTATTCCCCACGAAAAGCAAGTGA
AACCTCCACAGCACAAACGCACAATGTAAAATAACCAGTCAACTTTCTTTTTT-CCCACA
TACACTGTATCATC
>64.Ethiopi
ATGACCAACATTCGAAAATCACACCCCCTTGTCAAAATTATTAATCACTCATTCATTGAT
CTTCCCACTCCACCCAATATCTCAGCATGATGAAACTTTGGCTCCTTATTAGGAGTATGT
TTAATCCTACAAATTCTCACCGGCCTCTTTCTAGCCATACATTACACACCAGACACAATA
ACCGCTTTCTCATCAGTCACCCACATTTGCCGCGATGTAAACTATGGCTGAATTATCCGG
TACCTACACGCCAACGGAGCCTCCATATTCTTTATCTGCCTATACATGCATGTA-GGACG
AGGAATATACTATGGCTCCTATACCTTCTCAGAAACATGAAACATTGGAATCGTATTGTT
GTTCACAGTTATAGCTACAGCCTTCATAGGATATGTCTTACCGTGGGGCCAAATATCCTT
TTGAGGTGCAACTGTAATCACTAATCTCCTATCAGCAATCCCATACATCGGGGCCGACCT
AGTAGAGTGGATCTGAGGAGGCTTCTCAGTAGACAAAGCCACCCTGACACGATTCTTTGC
CTTCCACTTCATCCTTCCATTTATCATCTCAGCCCTAGCAGCAGTCCACCTCCTGTTCCT
CCATGAAACAGGATCTAATAACCCCTCAGGAATGGTATCTGACTCAGATAAAATTCCATT
CCATCCATACTATACAATCAAAGATATCCTAGGCCTTCTAGTACTTATCTTAACACTCAT
ACTACTCGTCCTATTCTCACCAGACCTATTAGGAGATCCCGACAACTATACCCCCGCCAA
TCCTCTAAGCACCCCTCCCCATATCAAACCTGAATGGTACTTCCTATTTGCATATGCAAT
CCTCCGATCTATCCCCAATAAACTAGGAGGAGTTTTAGCCCTAGTTCTATCCATCTTAAT
CTTAGCAATTATCCCTGCCCTCCACACTTCCAAACAGCGAGGATTAATGTTTCGACCACT
AAGTCAATGCTTATTCTGATTCCTAGTAGCGGACCTTCTGACCCTGACATGAATTGGTGG
CCAACCTGTAGAACACCCCTTCATCACCATCGGCCAACTAGCCTCCATCCTATACTTCTC
CATTCTTCTAATCCTAATACCCATCTCAGGCATTATTGAAAACCGCCTCCTCAAATGAAG
AGTCTTCGTAGTATATAGAATACCTTGGTCTTGTAAACCAAAAAAGGAGAACGCGTACCC
TCCCTAAGACTTCAAGGAAGAAGCAATAGCCCCACCATCAGCACCCAAAGCTGAAATTCT
TTCTTAAACTATTCCTTGCTAATACCAAAAAATAACCCCGTAACTTTCACAATTCATATA
TTGCATATACCCATACTGTGCTTGCCCAGTATGTCCTTATTCCCCACGAAAAGCAAGTGA
AACCTCCACAGCACAAACGCACAATGTAAAATAACCAGTCAACTTTCTTTTTT-CCCACA
TACACTGTATCATC
>65.Ethiopi
ATGACCAACATTCGAAAATCACACCCCCTTGTCAAAATTATTAATCACTCATTCATTGAT
CTTCCCACTCCACCCAATATCTCAGCATGATGAAACTTTGGCTCCTTATTAGGAGTATGC
TTAATCCTACAAATTCTCACCGGCCTCTTTCTAGCCATACATTACACACCAGACACAATA
ACCGCTTTCTCATCAGTCACCCACATTTGCCGCGATGTAAACTATGGCTGAATTATCCGG
TACCTACACGCCAACGGAGCCTCCATATTCTTTATCTGCCTATACATGCATGTA-GGACG
AGGAATATACTATGGCTCCTATACTTTCTCAGAAACATGAAACATTGGAATCATGTTGTT
GCTCACAGTTATAGCTACAGCCTTCATAGGATATGTCTTACCGTGGGGCCAAATATCCTT
TTGAGGTGCAACTGTAATCACTAATCTCCTATCAGCAATCCCATACATCGGGGCCGACCT
AGTAGAGTGGATCTGAGGAGGCTTCTCAGTAGACAAAGCCACCCTGACACGATTCTTTGC
CTTCCACTTCATCCTTCCATTTATCATCTCAGCCCTAGCAGCAGTCCACCTCCTATTCCT
CCATGAAACAGGATCTAATAACCCCTCAGGAATGGTATCTGACTCAGATAAAATTCCATT
CCATCCATACTATACAATCAAAGATATCCTAGGCCTTCTAGTACTAACCTTAACACTCAT
ACTACTCGTCCTATTCTCACCAGACCTATTAGGAGATCCCGACAACTATACCCCCGCCAA
TCCTCTAAGCACCCCTCCCCATATCAAACCTGAATGGTACTTCCTATTTGCATATGCAAT
CCTCCGATCTATTCCCAATAAACTAGGAGGAGTTCTAGCCCTAGTTCTATCCATCTTAAT
CTTAGCAATTATCCCTGCCCTCCACACTTCCAAACAGCGAGGAATAATGTTTCGACCACT
AAGTCAATGCTTATTCTGATTCCTAGTAGCGGACCTTCTGACCCTGACATGAATTGGTGG
CCAGCCTGTAGAACACCCCTTCATCACCATCGGCCAACTAGCCTCCATCCTATACTTCTC
CATTCTTCTAATCCTAATACCCATCTCAGGCATTATTGAAAATCGCCTCCTCAAATGAAG
AGTCTTCGTAGTATATAGAATACCTTGGTCTTGTAAACCAAAAAAGGAGAACGCGTACCC
TCCCTAAGACTTCAAGGAAGAAGCAATAGCCCCACCATCAGCACCCAAAGCTGAAATTCT
TTCT-AAACTATTCCTTGCTAATACCAAAAAATAACCCCGTAACTTTCACAATTCATATA
TTGCATATACCCATACTGTGCTTGCCCAGTATGTCCTTATTCCCCACGAAAAGCAAGTGA
AACCCCCACAACACAAACGCACAATGTAAAATAACCAGTCAACTTTCTTTTTT--CCACA
TACACTGTATCATC
>66.Ethiopi
ATGACCAACATTCGAAAATCACACCCCCTTGTCAAAATTATTAATCACTCATTCATTGAT
CTTCCCACTCCACCCAATATCTCAGCATGATGAAACTTTGGCTCCTTATTAGGAGTATGC
TTAATCCTACAAATTCTCACCGGCCTCTTTCTAGCCATACATTACACACCAGACACAATA
ACCGCTTTCTCATCAGTCACCCACATTTGCCGCGATGTAAACTATGGCTGAATTATCCGG
TACCTACACGCCAACGGAGCCTCCATATTCTTTATCTGCCTATACATGCATGTA-GGACG
AGGAATATACTATGGCTCCTATACTTTCTCAGAAACATGAAACATTGGAATCATGTTGTT
GCTCACAGTTATAGCTACAGCCTTCATAGGATATGTCTTACCGTGGGGCCAAATATCCTT
TTGAGGTGCAACTGTAATCACTAATCTCCTATCAGCAATCCCATACATCGGGGCCGACCT
AGTAGAGTGGATCTGAGGAGGCTTCTCAGTAGACAAAGCCACCCTGACACGATTCTTTGC
CTTCCACTTCATCCTTCCATTTATCATCTCAGCCCTAGCAGCAGTCCACCTCCTATTCCT
CCATGAAACAGGATCTAATAACCCCTCAGGAATGGTATCTGACTCAGATAAAATTCCATT
CCATCCATACTATACAATCAAAGATATCCTAGGCCTTCTAGTACTAACCTTAACACTCAT
ACTACTCGTCCTATTCTCACCAGACCTATTAGGAGATCCCGACAACTATACCCCCGCCAA
TCCTCTAAGCACCCCTCCCCATATCAAACCTGAATGGTACTTCCTATTTGCATATGCAAT
CCTCCGATCTATTCCCAATAAACTAGGAGGAGTTCTAGCCCTAGTTCTATCCATCTTAAT
CTTAGCAATTATCCCTGCCCTCCACACTTCCAAACAGCGAGGAATAATGTTTCGACCACT
AAGTCAATGCTTATTCTGATTCCTAGTAGCGGACCTTCTGACCCTGACATGAATTGGTGG
CCAGCCTGTAGAACACCCCTTCATCACCATCGGCCAACTAGCCTCCATCCTATACTTCTC
CATTCTTCTAATCCTAATACCCATCTCAGGCATTATTGAAAATCGCCTCCTCAAATGAAG
AGTCTTCGTAGTATATAGAATACCTTGGTCTTGTAAACCAAAAAAGGAGAACGCGTACCC
TCCCTAAGACTTCAAGGAAGAAGCAATAGCCCCACCATCAGCACCCAAAGCTGAAATTCT
TTCT-AAACTATTCCTTGCTAATACCAAAAAATAACCCCGTAACTTTCACAATTCATATA
TTGCATATACCCATACTGTGCTTGCCCAGTATGTCCTTATTCCCCACGAAAAGCAAGTGA
AACCCCCACAACACAAACGCACAATGTAAAATAACCAGTCAACTTTCTTTTTT--CCACA
TACACTGTATCATC
>67.Ethiopi
ATGACCAACATTCGAAAATCACACCCCCTTGTCAAAATTATTAATCACTCATTCATTGAT
CTTCCCACTCCACCCAATATCTCAGCATGATGAAACTTTGGCTCCTTATTAGGAGTATGC
TTAATCCTACAAATTCTCACCGGCCTCTTTCTAGCCATACATTACACACCAGACACAATA
ACCGCTTTCTCATCAGTCACCCACATTTGCCGCGATGTAAACTATGGCTGAATTATCCGG
TACCTACACGCCAACGGAGCCTCCATATTCTTTATCTGCCTATACATGCATGTA-GGACG
AGGAATATACTATGGCTCCTATACTTTCTCAGAAACATGAAACATTGGAATCATGTTGTT
GCTCACAGTTATAGCTACAGCCTTCATAGGATATGTCTTACCGTGGGGCCAAATATCCTT
TTGAGGTGCAACTGTAATCACTAATCTCCTATCAGCAATCCCATACATCGGGGCCGACCT
AGTAGAGTGGATCTGAGGAGGCTTCTCAGTAGACAAAGCCACCCTGACACGATTCTTTGC
CTTCCACTTCATCCTTCCATTTATCATCTCAGCCCTAGCAGCAGTCCACCTCCTATTCCT
CCATGAAACAGGATCTAATAACCCCTCAGGAATGGTATCTGACTCAGATAAAATTCCATT
CCATCCATACTATACAATCAAAGATATCCTAGGCCTTCTAGTACTAACCTTAACACTCAT
ACTACTCGTCCTATTCTCACCAGACCTATTAGGAGATCCCGACAACTATACCCCCGCCAA
TCCTCTAAGCACCCCTCCCCATATCAAACCTGAATGGTACTTCCTATTTGCATATGCAAT
CCTCCGATCTATTCCCAATAAACTAGGAGGAGTTCTAGCCCTAGTTCTATCCATCTTAAT
CTTAGCAATTATCCCTGCCCTCCACACTTCCAAACAGCGAGGAATAATGTTTCGACCACT
AAGTCAATGCTTATTCTGATTCCTAGTAGCGGACCTTCTGACCCTGACATGAATTGGTGG
CCAGCCTGTAGAACACCCCTTCATCACCATCGGCCAACTAGCCTCCATCCTATACTTCTC
CATTCTTCTAATCCTAATACCCATCTCAGGCATTATTGAAAATCGCCTCCTCAAATGAAG
AGTCTTCGTAGTATATAGAATACCTTGGTCTTGTAAACCAAAAAAGGAGAACGCGTACCC
TCCCTAAGACTTCAAGGAAGAAGCAATAGCCCCACCATCAGCACCCAAAGCTGAAATTCT
TTCT-AAACTATTCCTTGCTAATACCAAAAAATAACCCCGTAACTTTCACAATTCATATA
TTGCATATACCCATACTGTGCTTGCCCAGTATGTCCTTATTCCCCACGAAAAGCAAGTGA
AACCCCCACAACACAAACGCACAATGTAAAATAACCAGTCAACTTTCTTTTTT--CCACA
TACACTGTATCATC
>68.Ethiopi
ATGACCAACATTCGAAAATCACACCCCCTTGTCAAAATTATTAATCACTCATTCATTGAT
CTTCCCACTCCACCCAATATCTCAGCATGATGAAACTTTGGCTCCTTATTAGGAGTATGC
TTAATCCTACAAATTCTCACCGGCCTCTTTCTAGCCATACATTACACACCAGACACAATA
ACCGCTTTCTCATCAGTCACCCACATTTGCCGCGATGTAAACTATGGCTGAATTATCCGG
TACCTACACGCCAACGGAGCCTCCATATTCTTTATCTGCCTATACATGCATGTA-GGACG
AGGAATATACTATGGCTCCTATACTTTCTCAGAAACATGAAACATTGGAATCATGTTGTT
GCTCACAGTTATAGCTACAGCCTTCATAGGATATGTCTTACCGTGGGGCCAAATATCCTT
TTGAGGTGCAACTGTAATCACTAATCTCCTATCAGCAATCCCATACATCGGGGCCGACCT
AGTAGAGTGGATCTGAGGAGGCTTCTCAGTAGACAAAGCCACCCTGACACGATTCTTTGC
CTTCCACTTCATCCTTCCATTTATCATCTCAGCCCTAGCAGCAGTCCACCTCCTATTCCT
CCATGAAACAGGATCTAATAACCCCTCAGGAATGGTATCTGACTCAGATAAAATTCCATT
CCATCCATACTATACAATCAAAGATATCCTAGGCCTTCTAGTACTAACCTTAACACTCAT
ACTACTCGTCCTATTCTCACCAGACCTATTAGGAGATCCCGACAACTATACCCCCGCCAA
TCCTCTAAGCACCCCTCCCCATATCAAACCTGAATGGTACTTCCTATTTGCATATGCAAT
CCTCCGATCTATTCCCAATAAACTAGGAGGAGTTCTAGCCCTAGTTCTATCCATCTTAAT
CTTAGCAATTATCCCTGCCCTCCACACTTCCAAACAGCGAGGAATAATGTTTCGACCACT
AAGTCAATGCTTATTCTGATTCCTAGTAGCGGACCTTCTGACCCTGACATGAATTGGTGG
CCAGCCTGTAGAACACCCCTTCATCACCATCGGCCAACTAGCCTCCATCCTATACTTCTC
CATTCTTCTAATCCTAATACCCATCTCAGGCATTATTGAAAATCGCCTCCTCAAATGAAG
AGTCTTCGTAGTATATAGAATACCTTGGTCTTGTAAACCAAAAAAGGAGAACGCGTACCC
TCCCTAAGACTTCAAGGAAGAAGCAATAGCCCCACCATCAGCACCCAAAGCTGAAATTCT
TTCT-AAACTATTCCTTGCTAATACCAAAAAATAACCCCGTAACTTTCACAATTCATATA
TTGCATATACCCATACTGTGCTTGCCCAGTATGTCCTTATTCCCCACGAAAAGCAAGTGA
AACCCCCACAACACAAACGCACAATGTAAAATAACCAGTCAACTTTCTTTTTT--CCACA
TACACTGTATCATC
>79.Kenya  
ATGACCAACATTCGAAAATCACACCCCCTTGTCAAAATTATTAATCACTCATTCATTGAT
CTTCCCACTCCACCCAATATCTCAGCATGATGAAACTTTGGCTCCTTATTAGGAGTATGT
TTAATCCTACAAATTCTCACCGGCCTCTTTCTAGCCATACATTACACACCAGACACAATA
ACCGCTTTCTCATCAGTCACCCACATTTGCCGCGATGTAAACTATGGCTGAATTATCCGG
TACCTACACGCCAACGGAGCCTCCATATTCTTTATCTGCCTATACATGCATGTA-GGACG
AGGAATATACTATGGCTCCTATACTTTCTCAGAAACATGAAACATTGGAATCATATTGTT
GCTCACAGTTATAGCTACAGCCTTCATAGGATATGTCTTACCGTGGGGCCAAATATCCTT
TTGAGGTGCAACTGTAATCACTAATCTCCTATCAGCAATCCCATACATCGGGGCCGACCT
AGTAGAGTGGATCTGAGGAGGCTTCTCAGTAGACAAAGCCACCCTGACACGATTCTTTGC
CTTCCACTTCATCCTTCCATTTATCATCTCAGCCCTAGCAGCAGTCCACCTCCTATTCCT
CCATGAAACAGGATCTAATAACCCCTCAGGAATGGTATCTGACTCAGATAAAATTCCATT
CCATCCATACTATACAATCAAAGATATCCTAGGCCTTCTAGTACTAATCTTAACACTCAT
ACTACTCGTCCTATTCTCACCAGACCTATTAGGAGATCCCGACAACTATACCCCCGCCAA
TCCTCTAAGCACCCCTCCCCATATCAAACCTGAATGGTACTTCCTATTTGCATATGCAAT
CCTCCGATCTATTCCCAATAAACTAGGAGGAGTTCTAGCCCTAGTTCTATCCATTTTAAT
CTTAGCAATTATCCCTGCCCTCCACACTTCCAAACAGCGAGGAATAATGTTTCGACCACT
AAGTCAATGCTTATTCTGATTCCTAGTAGCGGACCTTCTGACCCTGACATGAATTGGTGG
CCAACCTGTAGAACACCCCTTCATCACCATTGGCCAACTAGCCTCCATCCTATACTTCTC
CATTCTTCTAATCCTAATACCCATCTCAGGCATTATCGAAAACCGCCTCCTCAAATGAAG
AGTCTTCGTAGTATATAGAATACCTTGGTCTTGTAAACCAAAAAAGGAGAACGCGTACCC
TCCCTAAGACTTCAAGGAAGAAGCAATAGCCCCACCATCAGCACCCAAAGCTGAAATTCT
TTCTTAAACTATTCCTTGCTAATACCAAAAAATAACCCCGTAACTTTCACAATTCATATA
TTGCATATACCCATACTGTGCTTGCCCAGTATGTCCTTATTCCCCACGAAAAGCAAGTGA
AACCTCCACAACACAAACGCACAATGTAAAATAACCAGTCAACTTTCTTTTTT-CCCACA
TACACTGTATCATC
>80.Kenya  
ATGACCAACATTCGAAAATCACACCCCCTTGTCAAAATTATTAATCACTCATTCATTGAT
CTTCCCACTCCACCCAATATCTCAGCATGATGAAACTTTGGCTCCTTATTAGGAGTATGT
TTAATCCTACAAATTCTCACCGGCCTCTTTCTAGCCATACATTACACACCAGACACAATA
ACCGCTTTCTCATCAGTCACCCACATTTGCCGCGATGTAAACTATGGCTGAATTATCCGG
TACCTACACGCCAACGGAGCCTCCATATTCTTTATCTGCCTATACATGCATGTA-GGACG
AGGAATATACTATGGCTCCTATACTTTCTCAGAAACATGAAACATTGGAATCATATTGTT
GCTCACAGTTATAGCTACAGCCTTCATAGGATATGTCTTACCGTGGGGCCAAATATCCTT
TTGAGGTGCAACTGTAATCACTAATCTCCTATCAGCAATCCCATACATCGGGGCCGACCT
AGTAGAGTGGATCTGAGGAGGCTTCTCAGTAGACAAAGCCACCCTGACACGATTCTTTGC
CTTCCACTTCATCCTTCCATTTATCATCTCAGCCCTAGCAGCAGTCCACCTCCTATTCCT
CCATGAAACAGGATCTAATAACCCCTCAGGAATGGTATCTGACTCAGATAAAATTCCATT
CCATCCATACTATACAATCAAAGATATCCTAGGCCTTCTAGTACTAATCTTAACACTCAT
ACTACTCGTCCTATTCTCACCAGACCTATTAGGAGATCCCGACAACTATACCCCCGCCAA
TCCTCTAAGCACCCCTCCCCATATCAAACCTGAATGGTACTTCCTATTTGCATATGCAAT
CCTCCGATCTATTCCCAATAAACTAGGAGGAGTTCTAGCCCTAGTTCTATCCATTTTAAT
CTTAGCAATTATCCCTGCCCTCCACACTTCCAAACAGCGAGGAATAATGTTTCGACCACT
AAGTCAATGCTTATTCTGATTCCTAGTAGCGGACCTTCTGACCCTGACATGAATTGGTGG
CCAACCTGTAGAACACCCCTTCATCACCATTGGCCAACTAGCCTCCATCCTATACTTCTC
CATTCTTCTAATCCTAATACCCATCTCAGGCATTATCGAAAACCGCCTCCTCAAATGAAG
AGTCTTCGTAGTATATAGAATACCTTGGTCTTGTAAACCAAAAAAGGAGAACGCGTACCC
TCCCTAAGACTTCAAGGAAGAAGCAATAGCCCCACCATCAGCACCCAAAGCTGAAATTCT
TTCTTAAACTATTCCTTGCTAATACCAAAAAATAACCCCGTAACTTTCACAATTCATATA
TTGCATATACCCATACTGTGCTTGCCCAGTATGTCCTTATTCCCCACGAAAAGCAAGTGA
AACCTCCACAACACAAACGCACAATGTAAAATAACCAGTCAACTTTCTTTTTT-CCCACA
TACACTGTATCATC
>81.Kenya  
ATGACCAACATTCGAAAATCACACCCCCTTGTCAAAATTATTAATCACTCATTCATTGAT
CTTCCCACTCCACCCAATATCTCAGCATGATGAAACTTTGGCTCCTTATTAGGAGTATGT
TTAATCCTACAAATTCTCACCGGCCTCTTTCTAGCCATACATTACACACCAGACACAATA
ACCGCTTTCTCATCAGTCACCCACATTTGCCGCGATGTAAACTATGGCTGAATTATCCGG
TACCTACACGCCAACGGAGCCTCCATATTCTTTATCTGCCTATACATGCATGTA-GGACG
AGGAATATACTATGGCTCCTATACTTTCTCAGAAACATGAAACATTGGAATCATATTGTT
GCTCACAGTTATAGCTACAGCCTTCATAGGATATGTCTTACCGTGGGGCCAAATATCCTT
TTGAGGTGCAACTGTAATCACTAATCTCCTATCAGCAATCCCATACATCGGGGCCGACCT
AGTAGAGTGGATCTGAGGAGGCTTCTCAGTAGACAAAGCCACCCTGACACGATTCTTTGC
CTTCCACTTCATCCTTCCATTTATCATCTCAGCCCTAGCAGCAGTCCACCTCCTATTCCT
CCATGAAACAGGATCTAATAACCCCTCAGGAATGGTATCTGACTCAGATAAAATTCCATT
CCATCCATACTATACAATCAAAGATATCCTAGGCCTTCTAGTACTAATCTTAACACTCAT
ACTACTCGTCCTATTCTCACCAGACCTATTAGGAGATCCCGACAACTATACCCCCGCCAA
TCCTCTAAGCACCCCTCCCCATATCAAACCTGAATGGTACTTCCTATTTGCATATGCAAT
CCTCCGATCTATTCCCAATAAACTAGGAGGAGTTCTAGCCCTAGTTCTATCCATTTTAAT
CTTAGCAATTATCCCTGCCCTCCACACTTCCAAACAGCGAGGAATAATGTTTCGACCACT
AAGTCAATGCTTATTCTGATTCCTAGTAGCGGACCTTCTGACCCTGACATGAATTGGTGG
CCAACCTGTAGAACACCCCTTCATCACCATTGGCCAACTAGCCTCCATCCTATACTTCTC
CATTCTTCTAATCCTAATACCCATCTCAGGCATTATCGAAAACCGCCTCCTCAAATGAAG
AGTCTTCGTAGTATATAGAATACCTTGGTCTTGTAAACCAAAAAAGGAGAACGCGTACCC
TCCCTAAGACTTCAAGGAAGAAGCAATAGCCCCACCATCAGCACCCAAAGCTGAAATTCT
TTCTTAAACTATTCCTTGCTAATACCAAAAAATAACCCCGTAACTTTCACAATTCATATA
TTGCATATACCCATACTGTGCTTGCCCAGTATGTCCTTATTCCCCACGAAAAGCAAGTGA
AACCTCCACAACACAAACGCACAATGTAAAATAACCAGTCAACTTTCTTTTTT-CCCACA
TACACTGTATCATC
>82.Kenya  
ATGACCAACATTCGAAAATCACACCCCCTTGTCAAAATTATTAATCACTCATTCATTGAT
CTTCCCACTCCACCCAATATCTCAGCATGATGAAACTTTGGCTCCTTATTAGGAGTATGT
TTAATCCTACAAATTCTCACCGGCCTCTTTCTAGCCATACATTACACACCAGACACAATA
ACCGCTTTCTCATCAGTCACCCACATTTGCCGCGATGTAAACTATGGCTGAATTATCCGG
TACCTACACGCCAACGGAGCCTCCATATTCTTTATCTGCCTATACATGCATGTA-GGACG
AGGAATATACTATGGCTCCTATACTTTCTCAGAAACATGAAACATTGGAATCATATTGTT
GCTCACAGTTATAGCTACAGCCTTCATAGGATATGTCTTACCGTGGGGCCAAATATCCTT
TTGAGGTGCAACTGTAATCACTAATCTCCTATCAGCAATCCCATACATCGGGGCCGACCT
AGTAGAGTGGATCTGAGGAGGCTTCTCAGTAGACAAAGCCACCCTGACACGATTCTTTGC
CTTCCACTTCATCCTTCCATTTATCATCTCAGCCCTAGCAGCAGTCCACCTCCTATTCCT
CCATGAAACAGGATCTAATAACCCCTCAGGAATGGTATCTGACTCAGATAAAATTCCATT
CCATCCATACTATACAATCAAAGATATCCTAGGCCTTCTAGTACTAATCTTAACACTCAT
ACTACTCGTCCTATTCTCACCAGACCTATTAGGAGATCCCGACAACTATACCCCCGCCAA
TCCTCTAAGCACCCCTCCCCATATCAAACCTGAATGGTACTTCCTATTTGCATATGCAAT
CCTCCGATCTATTCCCAATAAACTAGGAGGAGTTCTAGCCCTAGTTCTATCCATTTTAAT
CTTAGCAATTATCCCTGCCCTCCACACTTCCAAACAGCGAGGAATAATGTTTCGACCACT
AAGTCAATGCTTATTCTGATTCCTAGTAGCGGACCTTCTGACCCTGACATGAATTGGTGG
CCAACCTGTAGAACACCCCTTCATCACCATTGGCCAACTAGCCTCCATCCTATACTTCTC
CATTCTTCTAATCCTAATACCCATCTCAGGCATTATCGAAAACCGCCTCCTCAAATGAAG
AGTCTTCGTAGTATATAGAATACCTTGGTCTTGTAAACCAAAAAAGGAGAACGCGTACCC
TCCCTAAGACTTCAAGGAAGAAGCAATAGCCCCACCATCAGCACCCAAAGCTGAAATTCT
TTCTTAAACTATTCCTTGCTAATACCAAAAAATAACCCCGTAACTTTCACAATTCATATA
TTGCATATACCCATACTGTGCTTGCCCAGTATGTCCTTATTCCCCACGAAAAGCAAGTGA
AACCTCCACAACACAAACGCACAATGTAAAATAACCAGTCAACTTTCTTTTTT-CCCACA
TACACTGTATCATC
>83.Kenya  
ATGACCAACATTCGAAAATCACACCCCCTTGTCAAAATTATTAATCACTCATTCATTGAT
CTTCCCACTCCACCCAATATCTCAGCATGATGAAACTTTGGCTCCTTATTAGGAGTATGT
TTAATCCTACAAATTCTCACCGGCCTCTTTCTAGCCATACATTACACACCAGACACAATA
ACCGCTTTCTCATCAGTCACCCACATTTGCCGCGATGTAAACTATGGCTGAATTATCCGG
TACCTACACGCCAACGGAGCCTCCATATTCTTTATCTGCCTATACATGCATGTA-GGACG
AGGAATATACTATGGCTCCTATACTTTCTCAGAAACATGAAACATTGGAATCATATTGTT
GCTCACAGTTATAGCTACAGCCTTCATAGGATATGTCTTACCGTGGGGCCAAATATCCTT
TTGAGGTGCAACTGTAATCACTAATCTCCTATCAGCAATCCCATACATCGGGGCCGACCT
AGTAGAGTGGATCTGAGGAGGCTTCTCAGTAGACAAAGCCACCCTGACACGATTCTTTGC
CTTCCACTTCATCCTTCCATTTATCATCTCAGCCCTAGCAGCAGTCCACCTCCTATTCCT
CCATGAAACAGGATCTAATAACCCCTCAGGAATGGTATCTGACTCAGATAAAATTCCATT
CCATCCATACTATACAATCAAAGATATCCTAGGCCTTCTAGTACTAATCTTAACACTCAT
ACTACTCGTCCTATTCTCACCAGACCTATTAGGAGATCCCGACAACTATACCCCCGCCAA
TCCTCTAAGCACCCCTCCCCATATCAAACCTGAATGGTACTTCCTATTTGCATATGCAAT
CCTCCGATCTATTCCCAATAAACTAGGAGGAGTTCTAGCCCTAGTTCTATCCATTTTAAT
CTTAGCAATTATCCCTGCCCTCCACACTTCCAAACAGCGAGGAATAATGTTTCGACCACT
AAGTCAATGCTTATTCTGATTCCTAGTAGCGGACCTTCTGACCCTGACATGAATTGGTGG
CCAACCTGTAGAACACCCCTTCATCACCATTGGCCAACTAGCCTCCATCCTATACTTCTC
CATTCTTCTAATCCTAATACCCATCTCAGGCATTATCGAAAACCGCCTCCTCAAATGAAG
AGTCTTCGTAGTATATAGAATACCTTGGTCTTGTAAACCAAAAAAGGAGAACGCGTACCC
TCCCTAAGACTTCAAGGAAGAAGCAATAGCCCCACCATCAGCACCCAAAGCTGAAATTCT
TTCTTAAACTATTCCTTGCTAATACCAAAAAATAACCCCGTAACTTTCACAATTCATATA
TTGCATATACCCATACTGTGCTTGCCCAGTATGTCCTTATTCCCCACGAAAAGCAAGTGA
AACCTCCACAACACAAACGCACAATGTAAAATAACCAGTCAACTTTCTTTTTT-CCCACA
TACACTGTATCATC
>84.Kenya  
ATGACCAACATTCGAAAATCACACCCCCTTGTCAAAATTATTAATCACTCATTCATTGAT
CTTCCCACTCCACCCAATATCTCAGCATGATGAAACTTTGGCTCCTTATTAGGAGTATGT
TTAATCCTACAAATTCTCACCGGCCTCTTTCTAGCCATACATTACACACCAGACACAATA
ACCGCTTTCTCATCAGTCACCCACATTTGCCGCGATGTAAACTATGGCTGAATTATCCGG
TACCTACACGCCAACGGAGCCTCCATATTCTTTATCTGCCTATACATGCATGTA-GGACG
AGGAATATACTATGGCTCCTATACTTTCTCAGAAACATGAAACATTGGAATCATATTGTT
GCTCACAGTTATAGCTACAGCCTTCATAGGATATGTCTTACCGTGGGGCCAAATATCCTT
TTGAGGTGCAACTGTAATCACTAATCTCCTATCAGCAATCCCATACATCGGGGCCGACCT
AGTAGAGTGGATCTGAGGAGGCTTCTCAGTAGACAAAGCCACCCTGACACGATTCTTTGC
CTTCCACTTCATCCTTCCATTTATCATCTCAGCCCTAGCAGCAGTCCACCTCCTATTCCT
CCATGAAACAGGATCTAATAACCCCTCAGGAATGGTATCTGACTCAGATAAAATTCCATT
CCATCCATACTATACAATCAAAGATATCCTAGGCCTTCTAGTACTAATCTTAACACTCAT
ACTACTCGTCCTATTCTCACCAGACCTATTAGGAGATCCCGACAACTATACCCCCGCCAA
TCCTCTAAGCACCCCTCCCCATATCAAACCTGAATGGTACTTCCTATTTGCATATGCAAT
CCTCCGATCTATTCCCAATAAACTAGGAGGAGTTCTAGCCCTAGTTCTATCCATTTTAAT
CTTAGCAATTATCCCTGCCCTCCACACTTCCAAACAGCGAGGAATAATGTTTCGACCACT
AAGTCAATGCTTATTCTGATTCCTAGTAGCGGACCTTCTGACCCTGACATGAATTGGTGG
CCAACCTGTAGAACACCCCTTCATCACCATTGGCCAACTAGCCTCCATCCTATACTTCTC
CATTCTTCTAATCCTAATACCCATCTCAGGCATTATCGAAAACCGCCTCCTCAAATGAAG
AGTCTTCGTAGTATATAGAATACCTTGGTCTTGTAAACCAAAAAAGGAGAACGCGTACCC
TCCCTAAGACTTCAAGGAAGAAGCAATAGCCCCACCATCAGCACCCAAAGCTGAAATTCT
TTCTTAAACTATTCCTTGCTAATACCAAAAAATAACCCCGTAACTTTCACAATTCATATA
TTGCATATACCCATACTGTGCTTGCCCAGTATGTCCTTATTCCCCACGAAAAGCAAGTGA
AACCTCCACAACACAAACGCACAATGTAAAATAACCAGTCAACTTTCTTTTTT-CCCACA
TACACTGTATCATC
>85.Kenya  
ATGACCAACATTCGAAAATCACACCCCCTTGTCAAAATTATTAATCACTCATTCATTGAT
CTTCCCACTCCACCCAATATCTCAGCATGATGAAACTTTGGCTCCTTATTAGGAGTATGT
TTAATCCTACAAATTCTCACCGGCCTCTTTCTAGCCATACATTACACACCAGACACAATA
ACCGCTTTCTCATCAGTCACCCACATTTGCCGCGATGTAAACTATGGCTGAATTATCCGG
TACCTACACGCCAACGGAGCCTCCATATTCTTTATCTGCCTATACATGCATGTA-GGACG
AGGAATATACTATGGCTCCTATACTTTCTCAGAAACATGAAACATTGGAATCATATTGTT
GCTCACAGTTATAGCTACAGCCTTCATAGGATATGTCTTACCGTGGGGCCAAATATCCTT
TTGAGGTGCAACTGTAATCACTAATCTCCTATCAGCAATCCCATACATCGGGGCCGACCT
AGTAGAGTGGATCTGAGGAGGCTTCTCAGTAGACAAAGCCACCCTGACACGATTCTTTGC
CTTCCACTTCATCCTTCCATTTATCATCTCAGCCCTAGCAGCAGTCCACCTCCTATTCCT
CCATGAAACAGGATCTAATAACCCCTCAGGAATGGTATCTGACTCAGATAAAATTCCATT
CCATCCATACTATACAATCAAAGATATCCTAGGCCTTCTAGTACTAATCTTAACACTCAT
ACTACTCGTCCTATTCTCACCAGACCTATTAGGAGATCCCGACAACTATACCCCCGCCAA
TCCTCTAAGCACCCCTCCCCATATCAAACCTGAATGGTACTTCCTATTTGCATATGCAAT
CCTCCGATCTATTCCCAATAAACTAGGAGGAGTTCTAGCCCTAGTTCTATCCATTTTAAT
CTTAGCAATTATCCCTGCCCTCCACACTTCCAAACAGCGAGGAATAATGTTTCGACCACT
AAGTCAATGCTTATTCTGATTCCTAGTAGCGGACCTTCTGACCCTGACATGAATTGGTGG
CCAACCTGTAGAACACCCCTTCATCACCATTGGCCAACTAGCCTCCATCCTATACTTCTC
CATTCTTCTAATCCTAATACCCATCTCAGGCATTATCGAAAACCGCCTCCTCAAATGAAG
AGTCTTCGTAGTATATAGAATACCTTGGTCTTGTAAACCAAAAAAGGAGAACGCGTACCC
TCCCTAAGACTTCAAGGAAGAAGCAATAGCCCCACCATCAGCACCCAAAGCTGAAATTCT
TTCTTAAACTATTCCTTGCTAATACCAAAAAATAACCCCGTAACTTTCACAATTCATATA
TTGCATATACCCATACTGTGCTTGCCCAGTATGTCCTTATTCCCCACGAAAAGCAAGTGA
AACCTCCACAACACAAACGCACAATGTAAAATAACCAGTCAACTTTCTTTTTT-CCCACA
TACACTGTATCATC
>91.Tanzani
ATGACCAACATTCGAAAATCACACCCCCTTGTCAAAATTATTAATCACTCATTCATTGAT
CTTCCCACTCCACCCAATATCTCAGCATGATGAAACTTTGGCTCCTTATTAGGAGTATGT
TTAATCCTACAAATTCTCACCGGCCTCTTTCTAGCCATACATTACACACCAGACACAATA
ACCGCTTTCTCATCAGTCACCCACATTTGCCGCGATGTAAACTATGGCTGAATTATCCGG
TACCTACACGCCAACGGAGCCTCCATATTCTTTATCTGCCTATACATGCATGTA-GGACG
AGGAATATACTATGGCTCCTATACTTTCTCAGAAACATGAAACATTGGAATCATATTGTT
GCTCACAGTTATAGCTACAGCCTTCATAGGATATGTCTTACCGTGGGGCCAAATATCCTT
TTGAGGTGCAACTGTAATCACTAATCTCCTATCAGCAATCCCATACATCGGGGCCGACCT
AGTAGAGTGGATCTGAGGAGGCTTCTCAGTAGACAAAGCCACCCTGACACGATTCTTTGC
CTTCCACTTCATCCTTCCATTTATCATCTCAGCCCTAGCAGCAGTCCACCTCCTATTCCT
CCATGAAACAGGATCTAATAACCCCTCAGGAATGGTATCTGACTCAGATAAAATTCCATT
CCATCCATACTATACAATCAAAGATATCCTAGGCCTTCTAGTACTAATCTTAACACTCAT
ACTACTCGTCCTATTCTCACCAGACCTATTAGGAGATCCCGACAACTATACCCCCGCCAA
TCCTCTAAGCACCCCTCCCCATATCAAACCTGAATGGTACTTCCTATTTGCATATGCAAT
CCTCCGATCTATTCCCAATAAACTAGGAGGAGTTCTAGCCCTAGTTCTATCCATTTTAAT
CTTAGCAATTATCCCTGCCCTCCACACTTCCAAACAGCGAGGAATAATGTTTCGACCACT
AAGTCAATGCTTATTCTGATTCCTAGTAGCGGACCTTCTGACCCTGACATGAATTGGTGG
CCAACCTGTAGAACACCCCTTCATCACCATTGGCCAACTAGCCTCCATCCTATACTTCTC
CATTCTTCTAATCCTAATACCCATCTCAGGCATTATCGAAAACCGCCTCCTCAAATGAAG
AGTCTTCGTAGTATATAGAATACCTTGGTCTTGTAAACCAAAAAAGGAGAACGCGTACCC
TCCCTAAGACTTCAAGGAAGAAGCAATAGCCCCACCATCAGCACCCAAAGCTGAAATTCT
TTCTTAAACTATTCCTTGCTAATACCAAAAAATAACCCCGTAACTTTCACAATTCATATA
TTGCATATACCCATACTGTGCTTGCCCAGTATGTCCTTATTCCCCACGAAAAGCAAGTGA
AACCTCCACAACACAAACGCACAATGTAAAATAACCAGTCAACTTTCTTTTTT-CCCACA
TACACTGTATCATC
>92.Tanzani
ATGACCAACATTCGAAAATCACACCCCCTTGTCAAAATTATTAATCACTCATTCATTGAT
CTTCCCACTCCACCCAATATCTCAGCATGATGAAACTTTGGCTCCTTATTAGGAGTATGT
TTAATCCTACAAATTCTCACCGGCCTCTTTCTAGCCATACATTACACACCAGACACAATA
ACCGCTTTCTCATCAGTCACCCACATTTGCCGCGATGTAAACTATGGCTGAATTATCCGG
TACCTACACGCCAACGGAGCCTCCATATTCTTTATCTGCCTATACATGCATGTA-GGACG
AGGAATATACTATGGCTCCTATACTTTCTCAGAAACATGAAACATTGGAATCATATTGTT
GCTCACAGTTATAGCTACAGCCTTCATAGGATATGTCTTACCGTGGGGCCAAATATCCTT
TTGAGGTGCAACTGTAATCACTAATCTCCTATCAGCAATCCCATACATCGGGGCCGACCT
AGTAGAGTGGATCTGAGGAGGCTTCTCAGTAGACAAAGCCACCCTGACACGATTCTTTGC
CTTCCACTTCATCCTTCCATTTATCATCTCAGCCCTAGCAGCAGTCCACCTCCTATTCCT
CCATGAAACAGGATCTAATAACCCCTCAGGAATGGTATCTGACTCAGATAAAATTCCATT
CCATCCATACTATACAATCAAAGATATCCTAGGCCTTCTAGTACTAATCTTAACACTCAT
ACTACTCGTCCTATTCTCACCAGACCTATTAGGAGATCCCGACAACTATACCCCCGCCAA
TCCTCTAAGCACCCCTCCCCATATCAAACCTGAATGGTACTTCCTATTTGCATATGCAAT
CCTCCGATCTATTCCCAATAAACTAGGAGGAGTTCTAGCCCTAGTTCTATCCATTTTAAT
CTTAGCAATTATCCCTGCCCTCCACACTTCCAAACAGCGAGGAATAATGTTTCGACCACT
AAGTCAATGCTTATTCTGATTCCTAGTAGCGGACCTTCTGACCCTGACATGAATTGGTGG
CCAACCTGTAGAACACCCCTTCATCACCATTGGCCAACTAGCCTCCATCCTATACTTCTC
CATTCTTCTAATCCTAATACCCATCTCAGGCATTATCGAAAACCGCCTCCTCAAATGAAG
AGTCTTCGTAGTATATAGAATACCTTGGTCTTGTAAACCAAAAAAGGAGAACGCGTACCC
TCCCTAAGACTTCAAGGAAGAAGCAATAGCCCCACCATCAGCACCCAAAGCTGAAATTCT
TTCTTAAACTATTCCTTGCTAATACCAAAAAATAACCCCGTAACTTTCACAATTCATATA
TTGCATATACCCATACTGTGCTTGCCCAGTATGTCCTTATTCCCCACGAAAAGCAAGTGA
AACCTCCACAACACAAACGCACAATGTAAAATAACCAGTCAACTTTCTTTTTT-CCCACA
TACACTGTATCATC
>93.Tanzani
ATGACCAACATTCGAAAATCACACCCCCTTGTCAAAATTATTAATCACTCATTCATTGAT
CTTCCCACTCCACCCAATATCTCAGCATGATGAAACTTTGGCTCCTTATTAGGAGTATGT
TTAATCCTACAAATTCTCACCGGCCTCTTTCTAGCCATACATTACACACCAGACACAATA
ACCGCTTTCTCATCAGTCACCCACATTTGCCGCGATGTAAACTATGGCTGAATTATCCGG
TACCTACACGCCAACGGAGCCTCCATATTCTTTATCTGCCTATACATGCATGTA-GGACG
AGGAATATACTATGGCTCCTATACTTTCTCAGAAACATGAAACATTGGAATCATATTGTT
GCTCACAGTTATAGCTACAGCCTTCATAGGATATGTCTTACCGTGGGGCCAAATATCCTT
TTGAGGTGCAACTGTAATCACTAATCTCCTATCAGCAATCCCATACATCGGGGCCGACCT
AGTAGAGTGGATCTGAGGAGGCTTCTCAGTAGACAAAGCCACCCTGACACGATTCTTTGC
CTTCCACTTCATCCTTCCATTTATCATCTCAGCCCTAGCAGCAGTCCACCTCCTATTCCT
CCATGAAACAGGATCTAATAACCCCTCAGGAATGGTATCTGACTCAGATAAAATTCCATT
CCATCCATACTATACAATCAAAGATATCCTAGGCCTTCTAGTACTAATCTTAACACTCAT
ACTACTCGTCCTATTCTCACCAGACCTATTAGGAGATCCCGACAACTATACCCCCGCCAA
TCCTCTAAGCACCCCTCCCCATATCAAACCTGAATGGTACTTCCTATTTGCATATGCAAT
CCTCCGATCTATTCCCAATAAACTAGGAGGAGTTCTAGCCCTAGTTCTATCCATTTTAAT
CTTAGCAATTATCCCTGCCCTCCACACTTCCAAACAGCGAGGAATAATGTTTCGACCACT
AAGTCAATGCTTATTCTGATTCCTAGTAGCGGACCTTCTGACCCTGACATGAATTGGTGG
CCAACCTGTAGAACACCCCTTCATCACCATTGGCCAACTAGCCTCCATCCTATACTTCTC
CATTCTTCTAATCCTAATACCCATCTCAGGCATTATCGAAAACCGCCTCCTCAAATGAAG
AGTCTTCGTAGTATATAGAATACCTTGGTCTTGTAAACCAAAAAAGGAGAACGCGTACCC
TCCCTAAGACTTCAAGGAAGAAGCAATAGCCCCACCATCAGCACCCAAAGCTGAAATTCT
TTCTTAAACTATTCCTTGCTAATACCAAAAAATAACCCCGTAACTTTCACAATTCATATA
TTGCATATACCCATACTGTGCTTGCCCAGTATGTCCTTATTCCCCACGAAAAGCAAGTGA
AACCTCCACAACACAAACGCACAATGTAAAATAACCAGTCAACTTTCTTTTTT-CCCACA
TACACTGTATCATC
>94.Tanzani
ATGACCAACATTCGAAAATCACACCCCCTTGTCAAAATTATTAATCACTCATTCATTGAT
CTTCCCACTCCACCCAATATCTCAGCATGATGAAACTTTGGCTCCTTATTAGGAGTATGT
TTAATCCTACAAATTCTCACCGGCCTCTTTCTAGCCATACATTACACACCAGACACAATA
ACCGCTTTCTCATCAGTCACCCACATTTGCCGCGATGTAAACTATGGCTGAATTATCCGG
TACCTACACGCCAACGGAGCCTCCATATTCTTTATCTGCCTATACATGCATGTA-GGACG
AGGAATATACTATGGCTCCTATACTTTCTCAGAAACATGAAACATTGGAATCATATTGTT
GCTCACAGTTATAGCTACAGCCTTCATAGGATATGTCTTACCGTGGGGCCAAATATCCTT
TTGAGGTGCAACTGTAATCACTAATCTCCTATCAGCAATCCCATACATCGGGGCCGACCT
AGTAGAGTGGATCTGAGGAGGCTTCTCAGTAGACAAAGCCACCCTGACACGATTCTTTGC
CTTCCACTTCATCCTTCCATTTATCATCTCAGCCCTAGCAGCAGTCCACCTCCTATTCCT
CCATGAAACAGGATCTAATAACCCCTCAGGAATGGTATCTGACTCAGATAAAATTCCATT
CCATCCATACTATACAATCAAAGATATCCTAGGCCTTCTAGTACTAATCTTAACACTCAT
ACTACTCGTCCTATTCTCACCAGACCTATTAGGAGATCCCGACAACTATACCCCCGCCAA
TCCTCTAAGCACCCCTCCCCATATCAAACCTGAATGGTACTTCCTATTTGCATATGCAAT
CCTCCGATCTATTCCCAATAAACTAGGAGGAGTTCTAGCCCTAGTTCTATCCATTTTAAT
CTTAGCAATTATCCCTGCCCTCCACACTTCCAAACAGCGAGGAATAATGTTTCGACCACT
AAGTCAATGCTTATTCTGATTCCTAGTAGCGGACCTTCTGACCCTGACATGAATTGGTGG
CCAACCTGTAGAACACCCCTTCATCACCATTGGCCAACTAGCCTCCATCCTATACTTCTC
CATTCTTCTAATCCTAATACCCATCTCAGGCATTATCGAAAACCGCCTCCTCAAATGAAG
AGTCTTCGTAGTATATAGAATACCTTGGTCTTGTAAACCAAAAAAGGAGAACGCGTACCC
TCCCTAAGACTTCAAGGAAGAAGCAATAGCCCCACCATCAGCACCCAAAGCTGAAATTCT
TTCTTAAACTATTCCTTGCTAATACCAAAAAATAACCCCGTAACTTTCACAATTCATATA
TTGCATATACCCATACTGTGCTTGCCCAGTATGTCCTTATTCCCCACGAAAAGCAAGTGA
AACCTCCACAACACAAACGCACAATGTAAAATAACCAGTCAACTTTCTTTTTT-CCCACA
TACACTGTATCATC
>99.Zambia 
ATGACCAACATTCGAAAATCACACCCCCTTGTCAAAATTATTAATCACTCATTCATTGAT
CTTCCCACTCCACCCAATATCTCAGCATGATGAAACTTTGGCTCCTTATTAGGAGTATGT
TTAATCCTACAAATTCTCACCGGCCTCTTTCTAGCCATACATTACACACCAGACACAATA
ACCGCTTTCTCATCAGTCACCCACATTTGCCGCGATGTAAACTATGGCTGAATTATCCGG
TACCTACACGCCAACGGAGCCTCCATATTCTTTATCTGCCTATACATGCATGTA-GGACG
AGGAATATACTATGGCTCCTATACTTTCTCAGAAACATGAAACATTGGAATCATATTGTT
GCTCACAGTTATAGCTACAGCCTTCATAGGATATGTCTTACCGTGAGGCCAAATATCCTT
TTGAGGTGCAACTGTAATCACTAATCTCCTATCAGCAATCCCATACATCGGGGCCGACCT
AGTAGAGTGGATCTGAGGAGGCTTCTCAGTAGACAAAGCCACCCTGACACGATTCTTTGC
CTTCCACTTCATCCTTCCATTTATCATCTCAGCCCTAGCAGCAGTCCACCTCCTATTCCT
CCATGAAACAGGATCTAATAACCCCTCAGGAATGGTATCTGACTCAGATAAAATTCCATT
CCATCCATACTATACAATCAAAGATATCCTAGGCCTTCTAGTACTAATCTTAACACTCAT
ACTACTCGTCCTATTCTCACCAGACCTATTAGGAGATCCCGACAACTATACCCCCGCCAA
TCCTCTAAGCACCCCTCCCCATATCAAACCTGAATGGTACTTCCTATTTGCATATGCAAT
CCTCCGATCTATTCCCAATAAACTAGGAGGAGTTCTAGCCCTAGTTCTATCCATTTTAAT
CTTAGCAATTATCCCTGCCCTCCACACTTCCAAACAGCGAGGAATAATGTTTCGACCACT
AAGTCAATGCTTATTCTGATTCCTAGTAGCGGACCTTCTGACCCTGACATGAATTGGTGG
CCAACCTGTAGAACACCCCTTCATCACCATTGGCCAACTAGCCTCCATCCTATACTTCTC
CATTCTTCTAATCCTAATACCCATCTCAGGCATTATCGAAAACCGCCTCCTCAAATGAAG
AGTCTTCGTAGTATATAGAATACCTTGGTCTTGTAAACCAAAAAAGGAGAACGCGTACCC
TCCCTAAGACTTCAAGGAAGAAGCAATAGCCCCACCATCAGCACCCAAAGCTGAAATTCT
TTCTTAAACTATTCCTTGCTAATACCAAAAAATAACCCCGTAACTTTCACAATTCATATA
TTGCATATACCCATACTGTGCTTGCCCAGTATGTCCTTATTCCCCACGAAAAGCAAGTGA
AACCTCCACAACACAAACGCACAATGTAAAATAACCAGTCAACTTTCTTTTTT-CCCACA
TACACTGTATCATC
>100.Zambia
ATGACCAACATTCGAAAATCACACCCCCTTGTCAAAATTATTAATCACTCATTCATTGAT
CTTCCCACTCCACCCAATATCTCAGCATGATGAAACTTTGGCTCCTTATTAGGAGTATGT
TTAATCCTACAAATTCTCACCGGCCTCTTTCTAGCCATACATTACACACCAGACACAATA
ACCGCTTTCTCATCAGTCACCCACATTTGCCGCGATGTAAACTATGGCTGAATTATCCGG
TACCTACACGCCAACGGAGCCTCCATATTCTTTATCTGCCTATACATGCATGTA-GGACG
AGGAATATACTATGGCTCCTATACTTTCTCAGAAACATGAAACATTGGAATCATATTGTT
GCTCACAGTTATAGCTACAGCCTTCATAGGATATGTCTTACCGTGAGGCCAAATATCCTT
TTGAGGTGCAACTGTAATCACTAATCTCCTATCAGCAATCCCATACATCGGGGCCGACCT
AGTAGAGTGGATCTGAGGAGGCTTCTCAGTAGACAAAGCCACCCTGACACGATTCTTTGC
CTTCCACTTCATCCTTCCATTTATCATCTCAGCCCTAGCAGCAGTCCACCTCCTATTCCT
CCATGAAACAGGATCTAATAACCCCTCAGGAATGGTATCTGACTCAGATAAAATTCCATT
CCATCCATACTATACAATCAAAGATATCCTAGGCCTTCTAGTACTAATCTTAACACTCAT
ACTACTCGTCCTATTCTCACCAGACCTATTAGGAGATCCCGACAACTATACCCCCGCCAA
TCCTCTAAGCACCCCTCCCCATATCAAACCTGAATGGTACTTCCTATTTGCATATGCAAT
CCTCCGATCTATTCCCAATAAACTAGGAGGAGTTCTAGCCCTAGTTCTATCCATTTTAAT
CTTAGCAATTATCCCTGCCCTCCACACTTCCAAACAGCGAGGAATAATGTTTCGACCACT
AAGTCAATGCTTATTCTGATTCCTAGTAGCGGACCTTCTGACCCTGACATGAATTGGTGG
CCAACCTGTAGAACACCCCTTCATCACCATTGGCCAACTAGCCTCCATCCTATACTTCTC
CATTCTTCTAATCCTAATACCCATCTCAGGCATTATCGAAAACCGCCTCCTCAAATGAAG
AGTCTTCGTAGTATATAGAATACCTTGGTCTTGTAAACCAAAAAAGGAGAACGCGTACCC
TCCCTAAGACTTCAAGGAAGAAGCAATAGCCCCACCATCAGCACCCAAAGCTGAAATTCT
TTCTTAAACTATTCCTTGCTAATACCAAAAAATAACCCCGTAACTTTCACAATTCATATA
TTGCATATACCCATACTGTGCTTGCCCAGTATGTCCTTATTCCCCACGAAAAGCAAGTGA
AACCTCCACAACACAAACGCACAATGTAAAATAACCAGTCAACTTTCTTTTTT-CCCACA
TACACTGTATCATC
>101.Zambia
ATGACCAACATTCGAAAATCACACCCCCTTGTCAAAATTATTAATCACTCATTCATTGAT
CTTCCCACTCCACCCAATATCTCAGCATGATGAAACTTTGGCTCCTTATTAGGAGTATGT
TTAATCCTACAAATTCTCACCGGCCTCTTTCTAGCCATACATTACACACCAGACACAATA
ACCGCTTTCTCATCAGTCACCCACATTTGCCGCGATGTAAACTATGGCTGAATTATCCGG
TACCTACACGCCAACGGAGCCTCCATATTCTTTATCTGCCTATACATGCATGTA-GGACG
AGGAATATACTATGGCTCCTATACTTTCTCAGAAACATGAAACATTGGAATCATATTGTT
GCTCACAGTTATAGCTACAGCCTTCATAGGATATGTCTTACCGTGAGGCCAAATATCCTT
TTGAGGTGCAACTGTAATCACTAATCTCCTATCAGCAATCCCATACATCGGGGCCGACCT
AGTAGAGTGGATCTGAGGAGGCTTCTCAGTAGACAAAGCCACCCTGACACGATTCTTTGC
CTTCCACTTCATCCTTCCATTTATCATCTCAGCCCTAGCAGCAGTCCACCTCCTATTCCT
CCATGAAACAGGATCTAATAACCCCTCAGGAATGGTATCTGACTCAGATAAAATTCCATT
CCATCCATACTATACAATCAAAGATATCCTAGGCCTTCTAGTACTAATCTTAACACTCAT
ACTACTCGTCCTATTCTCACCAGACCTATTAGGAGATCCCGACAACTATACCCCCGCCAA
TCCTCTAAGCACCCCTCCCCATATCAAACCTGAATGGTACTTCCTATTTGCATATGCAAT
CCTCCGATCTATTCCCAATAAACTAGGAGGAGTTCTAGCCCTAGTTCTATCCATTTTAAT
CTTAGCAATTATCCCTGCCCTCCACACTTCCAAACAGCGAGGAATAATGTTTCGACCACT
AAGTCAATGCTTATTCTGATTCCTAGTAGCGGACCTTCTGACCCTGACATGAATTGGTGG
CCAACCTGTAGAACACCCCTTCATCACCATTGGCCAACTAGCCTCCATCCTATACTTCTC
CATTCTTCTAATCCTAATACCCATCTCAGGCATTATCGAAAACCGCCTCCTCAAATGAAG
AGTCTTCGTAGTATATAGAATACCTTGGTCTTGTAAACCAAAAAAGGAGAACGCGTACCC
TCCCTAAGACTTCAAGGAAGAAGCAATAGCCCCACCATCAGCACCCAAAGCTGAAATTCT
TTCTTAAACTATTCCTTGCTAATACCAAAAAATAACCCCGTAACTTTCACAATTCATATA
TTGCATATACCCATACTGTGCTTGCCCAGTATGTCCTTATTCCCCACGAAAAGCAAGTGA
AACCTCCACAACACAAACGCACAATGTAAAATAACCAGTCAACTTTCTTTTTT-CCCACA
TACACTGTATCATC
>102.Zambia
ATGACCAACATTCGAAAATCACACCCCCTTGTCAAAATTATTAATCACTCATTCATTGAT
CTTCCCACTCCACCCAATATCTCAGCATGATGAAACTTTGGCTCCTTATTAGGAGTATGT
TTAATCCTACAAATTCTCACCGGCCTCTTTCTAGCCATACATTACACACCAGACACAATA
ACCGCTTTCTCATCAGTCACCCACATTTGCCGCGATGTAAACTATGGCTGAATTATCCGG
TACCTACACGCCAACGGAGCCTCCATATTCTTTATCTGCCTATACATGCATGTA-GGACG
AGGAATATACTATGGCTCCTATACTTTCTCAGAAACATGAAACATTGGAATCATATTGTT
GCTCACAGTTATAGCTACAGCCTTCATAGGATATGTCTTACCGTGAGGCCAAATATCCTT
TTGAGGTGCAACTGTAATCACTAATCTCCTATCAGCAATCCCATACATCGGGGCCGACCT
AGTAGAGTGGATCTGAGGAGGCTTCTCAGTAGACAAAGCCACCCTGACACGATTCTTTGC
CTTCCACTTCATCCTTCCATTTATCATCTCAGCCCTAGCAGCAGTCCACCTCCTATTCCT
CCATGAAACAGGATCTAATAACCCCTCAGGAATGGTATCTGACTCAGATAAAATTCCATT
CCATCCATACTATACAATCAAAGATATCCTAGGCCTTCTAGTACTAATCTTAACACTCAT
ACTACTCGTCCTATTCTCACCAGACCTATTAGGAGATCCCGACAACTATACCCCCGCCAA
TCCTCTAAGCACCCCTCCCCATATCAAACCTGAATGGTACTTCCTATTTGCATATGCAAT
CCTCCGATCTATTCCCAATAAACTAGGAGGAGTTCTAGCCCTAGTTCTATCCATTTTAAT
CTTAGCAATTATCCCTGCCCTCCACACTTCCAAACAGCGAGGAATAATGTTTCGACCACT
AAGTCAATGCTTATTCTGATTCCTAGTAGCGGACCTTCTGACCCTGACATGAATTGGTGG
CCAACCTGTAGAACACCCCTTCATCACCATTGGCCAACTAGCCTCCATCCTATACTTCTC
CATTCTTCTAATCCTAATACCCATCTCAGGCATTATCGAAAACCGCCTCCTCAAATGAAG
AGTCTTCGTAGTATATAGAATACCTTGGTCTTGTAAACCAAAAAAGGAGAACGCGTACCC
TCCCTAAGACTTCAAGGAAGAAGCAATAGCCCCACCATCAGCACCCAAAGCTGAAATTCT
TTCTTAAACTATTCCTTGCTAATACCAAAAAATAACCCCGTAACTTTCACAATTCATATA
TTGCATATACCCATACTGTGCTTGCCCAGTATGTCCTTATTCCCCACGAAAAGCAAGTGA
AACCTCCACAACACAAACGCACAATGTAAAATAACCAGTCAACTTTCTTTTTT-CCCACA
TACACTGTATCATC
>103.Zambia
ATGACCAACATTCGAAAATCACACCCCCTTGTCAAAATTATTAATCACTCATTCATTGAT
CTTCCCACTCCACCCAATATCTCAGCATGATGAAACTTTGGCTCCTTATTAGGAGTATGT
TTAATCCTACAAATTCTCACCGGCCTCTTTCTAGCCATACATTACACACCAGACACAATA
ACCGCTTTCTCATCAGTCACCCACATTTGCCGCGATGTAAACTATGGCTGAATTATCCGG
TACCTACACGCCAACGGAGCCTCCATATTCTTTATCTGCCTATACATGCATGTA-GGACG
AGGAATATACTATGGCTCCTATACTTTCTCAGAAACATGAAACATTGGAATCATATTGTT
GCTCACAGTTATAGCTACAGCCTTCATAGGATATGTCTTACCGTGAGGCCAAATATCCTT
TTGAGGTGCAACTGTAATCACTAATCTCCTATCAGCAATCCCATACATCGGGGCCGACCT
AGTAGAGTGGATCTGAGGAGGCTTCTCAGTAGACAAAGCCACCCTGACACGATTCTTTGC
CTTCCACTTCATCCTTCCATTTATCATCTCAGCCCTAGCAGCAGTCCACCTCCTATTCCT
CCATGAAACAGGATCTAATAACCCCTCAGGAATGGTATCTGACTCAGATAAAATTCCATT
CCATCCATACTATACAATCAAAGATATCCTAGGCCTTCTAGTACTAATCTTAACACTCAT
ACTACTCGTCCTATTCTCACCAGACCTATTAGGAGATCCCGACAACTATACCCCCGCCAA
TCCTCTAAGCACCCCTCCCCATATCAAACCTGAATGGTACTTCCTATTTGCATATGCAAT
CCTCCGATCTATTCCCAATAAACTAGGAGGAGTTCTAGCCCTAGTTCTATCCATTTTAAT
CTTAGCAATTATCCCTGCCCTCCACACTTCCAAACAGCGAGGAATAATGTTTCGACCACT
AAGTCAATGCTTATTCTGATTCCTAGTAGCGGACCTTCTGACCCTGACATGAATTGGTGG
CCAACCTGTAGAACACCCCTTCATCACCATTGGCCAACTAGCCTCCATCCTATACTTCTC
CATTCTTCTAATCCTAATACCCATCTCAGGCATTATCGAAAACCGCCTCCTCAAATGAAG
AGTCTTCGTAGTATATAGAATACCTTGGTCTTGTAAACCAAAAAAGGAGAACGCGTACCC
TCCCTAAGACTTCAAGGAAGAAGCAATAGCCCCACCATCAGCACCCAAAGCTGAAATTCT
TTCTTAAACTATTCCTTGCTAATACCAAAAAATAACCCCGTAACTTTCACAATTCATATA
TTGCATATACCCATACTGTGCTTGCCCAGTATGTCCTTATTCCCCACGAAAAGCAAGTGA
AACCTCCACAACACAAACGCACAATGTAAAATAACCAGTCAACTTTCTTTTTT-CCCACA
TACACTGTATCATC
>104.Zambia
ATGACCAACATTCGAAAATCACACCCCCTTGTCAAAATTATTAATCACTCATTCATTGAT
CTTCCCACTCCACCCAATATCTCAGCATGATGAAACTTTGGCTCCTTATTAGGAGTATGT
TTAATCCTACAAATTCTCACCGGCCTCTTTCTAGCCATACATTACACACCAGACACAATA
ACCGCTTTCTCATCAGTCACCCACATTTGCCGCGATGTAAACTATGGCTGAATTATCCGG
TACCTACACGCCAACGGAGCCTCCATATTCTTTATCTGCCTATACATGCATGTA-GGACG
AGGAATATACTATGGCTCCTATACTTTCTCAGAAACATGAAACATTGGAATCATATTGTT
GCTCACAGTTATAGCTACAGCCTTCATAGGATATGTCTTACCGTGAGGCCAAATATCCTT
TTGAGGTGCAACTGTAATCACTAATCTCCTATCAGCAATCCCATACATCGGGGCCGACCT
AGTAGAGTGGATCTGAGGAGGCTTCTCAGTAGACAAAGCCACCCTGACACGATTCTTTGC
CTTCCACTTCATCCTTCCATTTATCATCTCAGCCCTAGCAGCAGTCCACCTCCTATTCCT
CCATGAAACAGGATCTAATAACCCCTCAGGAATGGTATCTGACTCAGATAAAATTCCATT
CCATCCATACTATACAATCAAAGATATCCTAGGCCTTCTAGTACTAATCTTAACACTCAT
ACTACTCGTCCTATTCTCACCAGACCTATTAGGAGATCCCGACAACTATACCCCCGCCAA
TCCTCTAAGCACCCCTCCCCATATCAAACCTGAATGGTACTTCCTATTTGCATATGCAAT
CCTCCGATCTATTCCCAATAAACTAGGAGGAGTTCTAGCCCTAGTTCTATCCATTTTAAT
CTTAGCAATTATCCCTGCCCTCCACACTTCCAAACAGCGAGGAATAATGTTTCGACCACT
AAGTCAATGCTTATTCTGATTCCTAGTAGCGGACCTTCTGACCCTGACATGAATTGGTGG
CCAACCTGTAGAACACCCCTTCATCACCATTGGCCAACTAGCCTCCATCCTATACTTCTC
CATTCTTCTAATCCTAATACCCATCTCAGGCATTATCGAAAACCGCCTCCTCAAATGAAG
AGTCTTCGTAGTATATAGAATACCTTGGTCTTGTAAACCAAAAAAGGAGAACGCGTACCC
TCCCTAAGACTTCAAGGAAGAAGCAATAGCCCCACCATCAGCACCCAAAGCTGAAATTCT
TTCTTAAACTATTCCTTGCTAATACCAAAAAATAACCCCGTAACTTTCACAATTCATATA
TTGCATATACCCATACTGTGCTTGCCCAGTATGTCCTTATTCCCCACGAAAAGCAAGTGA
AACCTCCACAACACAAACGCACAATGTAAAATAACCAGTCAACTTTCTTTTTT-CCCACA
TACACTGTATCATC
>105.Zambia
ATGACCAACATTCGAAAATCACACCCCCTTGTCAAAATTATTAATCACTCATTCATTGAT
CTTCCCACTCCACCCAATATCTCAGCATGATGAAACTTTGGCTCCTTATTAGGAGTATGT
TTAATCCTACAAATTCTCACCGGCCTCTTTCTAGCCATACATTACACACCAGACACAATA
ACCGCTTTCTCATCAGTCACCCACATTTGCCGCGATGTAAACTATGGCTGAATTATCCGG
TACCTACACGCCAACGGAGCCTCCATATTCTTTATCTGCCTATACATGCATGTA-GGACG
AGGAATATACTATGGCTCCTATACTTTCTCAGAAACATGAAACATTGGAATCATATTGTT
GCTCACAGTTATAGCTACAGCCTTCATAGGATATGTCTTACCGTGGGGCCAAATATCCTT
TTGAGGTGCAACTGTAATCACTAATCTCCTATCAGCAATCCCATACATCGGGGCCGACCT
AGTAGAGTGGATCTGAGGAGGCTTCTCAGTAGACAAAGCCACCCTGACACGATTCTTTGC
CTTCCACTTCATCCTTCCATTTATCATCTCAGCCCTAGCAGCAGTCCACCTCCTATTCCT
CCATGAAACAGGATCTAATAACCCCTCAGGAATGGTATCTGACTCAGATAAAATTCCATT
CCATCCATACTATACAATCAAAGATATCCTAGGCCTTCTAGTACTAATCTTAACACTCAT
ACTACTCGTCCTATTCTCACCAGACCTATTAGGAGATCCCGACAACTATACCCCCGCCAA
TCCTCTAAGCACCCCTCCCCATATCAAACCTGAATGGTACTTCCTATTTGCATATGCAAT
CCTCCGATCTATTCCCAATAAACTAGGAGGAGTTCTAGCCCTAGTTCTATCCATTTTAAT
CTTAGCAATTATCCCTGCCCTCCACACTTCCAAACAGCGAGGAATAATGTTTCGACCACT
AAGTCAATGCTTATTCTGATTCCTAGTAGCGGACCTTCTGACCCTGACATGAATTGGTGG
CCAACCTGTAGAACACCCCTTCATCACCATTGGCCAACTAGCCTCCATCCTATACTTCTC
CATTCTTCTAATCCTAATACCCATCTCAGGCATTATCGAAAACCGCCTCCTCAAATGAAG
AGTCTTCGTAGTATATAGAATACCTTGGTCTTGTAAACCAAAAAAGGAGAACGCGTACCC
TCCCTAAGACTTCAAGGAAGAAGCAATAGCCCCACCATCAGCACCCAAAGCTGAAATTCT
TTCTTAAACTATTCCTTGCTAATACCAAAAAATAACCCCGTAACTTTCACAATTCATATA
TTGCATATACCCATACTGTGCTTGCCCAGTATGTCCTTATTCCCCACGAAAAGCAAGTGA
AACCTCCACAACACAAACGCACAATGTAAAATAACCAGTCAACTTTCTTTTTT-CCCACA
TACACTGTATCATC
>106.Zambia
ATGACCAACATTCGAAAATCACACCCCCTTGTCAAAATTATTAATCACTCATTCATTGAT
CTTCCCACTCCACCCAATATCTCAGCATGATGAAACTTTGGCTCCTTATTAGGAGTATGT
TTAATCCTACAAATTCTCACCGGCCTCTTTCTAGCCATACATTACACACCAGACACAATA
ACCGCTTTCTCATCAGTCACCCACATTTGCCGCGATGTAAACTATGGCTGAATTATCCGG
TACCTACACGCCAACGGAGCCTCCATATTCTTTATCTGCCTATACATGCATGTA-GGACG
AGGAATATACTATGGCTCCTATACTTTCTCAGAAACATGAAACATTGGAATCATATTGTT
GCTCACAGTTATAGCTACAGCCTTCATAGGATATGTCTTACCGTGAGGCCAAATATCCTT
TTGAGGTGCAACTGTAATCACTAATCTCCTATCAGCAATCCCATACATCGGGGCCGACCT
AGTAGAGTGGATCTGAGGAGGCTTCTCAGTAGACAAAGCCACCCTGACACGATTCTTTGC
CTTCCACTTCATCCTTCCATTTATCATCTCAGCCCTAGCAGCAGTCCACCTCCTATTCCT
CCATGAAACAGGATCTAATAACCCCTCAGGAATGGTATCTGACTCAGATAAAATTCCATT
CCATCCATACTATACAATCAAAGATATCCTAGGCCTTCTAGTACTAATCTTAACACTCAT
ACTACTCGTCCTATTCTCACCAGACCTATTAGGAGATCCCGACAACTATACCCCCGCCAA
TCCTCTAAGCACCCCTCCCCATATCAAACCTGAATGGTACTTCCTATTTGCATATGCAAT
CCTCCGATCTATTCCCAATAAACTAGGAGGAGTTCTAGCCCTAGTTCTATCCATTTTAAT
CTTAGCAATTATCCCTGCCCTCCACACTTCCAAACAGCGAGGAATAATGTTTCGACCACT
AAGTCAATGCTTATTCTGATTCCTAGTAGCGGACCTTCTGACCCTGACATGAATTGGTGG
CCAACCTGTAGAACACCCCTTCATCACCATTGGCCAACTAGCCTCCATCCTATACTTCTC
CATTCTTCTAATCCTAATACCCATCTCAGGCATTATCGAAAACCGCCTCCTCAAATGAAG
AGTCTTCGTAGTATATAGAATACCTTGGTCTTGTAAACCAAAAAAGGAGAACGCGTACCC
TCCCTAAGACTTCAAGGAAGAAGCAATAGCCCCACCATCAGCACCCAAAGCTGAAATTCT
TTCTTAAACTATTCCTTGCTAATACCAAAAAATAACCCCGTAACTTTCACAATTCATATA
TTGCATATACCCATACTGTGCTTGCCCAGTATGTCCTTATTCCCCACGAAAAGCAAGTGA
AACCTCCACAACACAAACGCACAATGTAAAATAACCAGTCAACTTTCTTTTTT-CCCACA
TACACTGTATCATC
>107.Zambia
ATGACCAACATTCGAAAATCACACCCCCTTGTCAAAATTATTAATCACTCATTCATTGAT
CTTCCCACTCCACCCAATATCTCAGCATGATGAAACTTTGGCTCCTTATTAGGAGTATGT
TTAATCCTACAAATTCTCACCGGCCTCTTTCTAGCCATACATTACACACCAGACACAATA
ACCGCTTTCTCATCAGTCACCCACATTTGCCGCGATGTAAACTATGGCTGAATTATCCGG
TACCTACACGCCAACGGAGCCTCCATATTCTTTATCTGCCTATACATGCATGTA-GGACG
AGGAATATACTATGGCTCCTATACTTTCTCAGAAACATGAAACATTGGAATCATATTGTT
GCTCACAGTTATAGCTACAGCCTTCATAGGATATGTCTTACCGTGGGGCCAAATATCCTT
TTGAGGTGCAACTGTAATCACTAATCTCCTATCAGCAATCCCATACATCGGGGCCGACCT
AGTAGAGTGGATCTGAGGAGGCTTCTCAGTAGACAAAGCCACCCTGACACGATTCTTTGC
CTTCCACTTCATCCTTCCATTTATCATCTCAGCCCTAGCAGCAGTCCACCTCCTATTCCT
CCATGAAACAGGATCTAATAACCCCTCAGGAATGGTATCTGACTCAGATAAAATTCCATT
CCATCCATACTATACAATCAAAGATATCCTAGGCCTTCTAGTACTAATCTTAACACTCAT
ACTACTCGTCCTATTCTCACCAGACCTATTAGGAGATCCCGACAACTATACCCCCGCCAA
TCCTCTAAGCACCCCTCCCCATATCAAACCTGAATGGTACTTCCTATTTGCATATGCAAT
CCTCCGATCTATTCCCAATAAACTAGGAGGAGTTCTAGCCCTAGTTCTATCCATTTTAAT
CTTAGCAATTATCCCTGCCCTCCACACTTCCAAACAGCGAGGAATAATGTTTCGACCACT
AAGTCAATGCTTATTCTGATTCCTAGTAGCGGACCTTCTGACCCTGACATGAATTGGTGG
CCAACCTGTAGAACACCCCTTCATCACCATTGGCCAACTAGCCTCCATCCTATACTTCTC
CATTCTTCTAATCCTAATACCCATCTCAGGCATTATCGAAAACCGCCTCCTCAAATGAAG
AGTCTTCGTAGTATATAGAATACCTTGGTCTTGTAAACCAAAAAAGGAGAACGCGTACCC
TCCCTAAGACTTCAAGGAAGAAGCAATAGCCCCACCATCAGCACCCAAAGCTGAAATTCT
TTCTTAAACTATTCCTTGCTAATACCAAAAAATAACCCCGTAACTTTCACAATTCATATA
TTGCATATACCCATACTGTGCTTGCCCAGTATGTCCTTATTCCCCACGAAAAGCAAGTGA
AACCTCCACAACACAAACGCACAATGTAAAATAACCAGTCAACTTTCTTTTTT-CCCACA
TACACTGTATCATC
>126.Namibi
ATGACCAACATTCGAAAATCACACCCCCTTATCAAAATTATTAATCACTCATTCATTGAT
CTTCCCACTCCACCCAATATCTCAGCATGATGAAACTTTGGCTCCTTATTAGGAGTATGT
TTAATCCTACAAATTCTCACCGGCCTCTTTCTAGCCATACATTACACACCAGACACAATA
ACCGCTTTCTCATCAGTCACCCACATTTGCCGCGATGTAAACTATGGCTGAATTATCCGG
TACCTACACGCCAACGGAGCCTCCATATTCTTTATCTGCCTATACATGCATGTA-GGACG
AGGAATATACTATGGCTCCTATACTTTCTCAGAAACATGAAATATTGGAATCATATTGTT
GCTCACAGTTATAGCTACAGCCTTCATAGGATATGTCTTACCGTGGGGCCAAATATCCTT
TTGAGGTGCAACTGTAATCACTAATCTCCTATCAGCAATCCCATACATCGGAGCCGACCT
AGTAGAGTGGATCTGAGGAGGCTTCTCAGTAGACAAAGCCACCCTGACACGATTCTTTGC
CTTCCACTTCATCCTTCCATTTATCATCTCAGCCCTAGCAGCAGTCCACCTCCTATTCCT
CCATGAAACAGGATCTAATAACCCCTCAGGAATGGTATCTGACTCAGATAAAATTCCATT
CCATCCATACTATACAATCAAAGATATCCTAGGCCTTCTAGTACTAATCTTAACACTCAT
ACTACTCGTCCTATTCTCACCAGACCTATTAGGAGATCCCGATAACTATACCCCCGCCAA
TCCTCTAAGCACCCCTCCCCATATCAAACCTGAATGGTACTTCCTATTTGCATATGCAAT
CCTCCGATCTATTCCCAATAAACTAGGAGGAGTTCTAGCCCTAGTTCTATCCATCTTAAT
CTTAGCAATTATCCCTGCCCTCCACACTTCCAAACAGCGAGGAATAATGTTTCGACCACT
AAGTCAATGCTTATTCTGATTCCTAGTAGCGGACCTTCTGACCCTGACATGAATTGGTGG
CCAACCTGTAGAACACCCCTTCATCACCATCGGCCAACTAGCCTCCATCCTATACTTCTC
CACTCTTCTAATCCTAATACCCATCTCAGGCATTATTGAAAACCGCCTCCTCAAATGAAG
AGTCTTCGTAGTATATAGAATACTTTGGTCTTGTAAACCAAAAAAGGAGAACGCGTACCC
TCCCTAAGACTTCAAGGAAGAAGCAATAGCCCCACCATCAGCACCCAAAGCTGAAATTCT
TTCTTAAACTATTCCTTGCTAATACCAAAAAATAACCCCGTAACTTTCACAATTCATATA
TTGCATATACCCATACTGTGCTTGCCCAGTATGTCCTTATTCCCCACGAAAAGCAAGTGA
AACCTCCACAACACAAACGCACAATGTAAAATAACCAGTCAACTTTCTTTTT--CCCACA
TACACTGTATCATC
>127.Namibi
ATGACCAACATTCGAAAATCACACCCCCTTATCAAAATTATTAATCACTCATTCATTGAT
CTTCCCACTCCACCCAATATCTCAGCATGATGAAACTTTGGCTCCTTATTAGGAGTATGT
TTAATCCTACAAATTCTCACCGGCCTCTTTCTAGCCATACATTACACACCAGACACAATA
ACCGCTTTCTCATCAGTCACCCACATTTGCCGCGATGTAAACTATGGCTGAATTATCCGG
TACCTACACGCCAACGGAGCCTCCATATTCTTTATCTGCCTATACATGCATGTA-GGACG
AGGAATATACTATGGCTCCTATACTTTCTCAGAAACATGAAATATTGGAATCATATTGTT
GCTCACAGTTATAGCTACAGCCTTCATAGGATATGTCTTACCGTGGGGCCAAATATCCTT
TTGAGGTGCAACTGTAATCACTAATCTCCTATCAGCAATCCCATACATCGGAGCCGACCT
AGTAGAGTGGATCTGAGGAGGCTTCTCAGTAGACAAAGCCACCCTGACACGATTCTTTGC
CTTCCACTTCATCCTTCCATTTATCATCTCAGCCCTAGCAGCAGTCCACCTCCTATTCCT
CCATGAAACAGGATCTAATAACCCCTCAGGAATGGTATCTGACTCAGATAAAATTCCATT
CCATCCATACTATACAATCAAAGATATCCTAGGCCTTCTAGTACTAATCTTAACACTCAT
ACTACTCGTCCTATTCTCACCAGACCTATTAGGAGATCCCGATAACTATACCCCCGCCAA
TCCTCTAAGCACCCCTCCCCATATCAAACCTGAATGGTACTTCCTATTTGCATATGCAAT
CCTCCGATCTATTCCCAATAAACTAGGAGGAGTTCTAGCCCTAGTTCTATCCATCTTAAT
CTTAGCAATTATCCCTGCCCTCCACACTTCCAAACAGCGAGGAATAATGTTTCGACCACT
AAGTCAATGCTTATTCTGATTCCTAGTAGCGGACCTTCTGACCCTGACATGAATTGGTGG
CCAACCTGTAGAACACCCCTTCATCACCATCGGCCAACTAGCCTCCATCCTATACTTCTC
CACTCTTCTAATCCTAATACCCATCTCAGGCATTATTGAAAACCGCCTCCTCAAATGAAG
AGTCTTCGTAGTATATAGAATACTTTGGTCTTGTAAACCAAAAAAGGAGAACGCGTACCC
TCCCTAAGACTTCAAGGAAGAAGCAATAGCCCCACCATCAGCACCCAAAGCTGAAATTCT
TTCTTAAACTATTCCTTGCTAATACCAAAAAATAACCCCGTAACTTTCACAATTCATATA
TTGCATATACCCATACTGTGCTTGCCCAGTATGTCCTTATTCCCCACGAAAAGCAAGTGA
AACCTCCACAACACAAACGCACAATGTAAAATAACCAGTCAACTTTCTTTTT--CCCACA
TACACTGTATCATC
>139.RSA   
ATGACCAACATTCGAAAATCACACCCCCTTGTCAAAATTATTAATCACTCATTCATTGAT
CTTCCCACTCCACCCAATATCTCAGCATGATGAAACTTTGGCTCCTTATTAGGAGTATGT
TTAATCCTACAAATTCTCACCGGCCTCTTTCTAGCCATACATTACACACCAGACACAATA
ACCGCTTTCTCATCAGTCACCCACATTTGCCGCGATGTAAACTATGGCTGAATTATCCGG
TACCTACACGCCAACGGAGCCTCCATATTCTTTATCTGCCTATACATGCATGTA-GGACG
AGGAATATACTATGGCTCCTATACTTTCTCAGAAACATGAAACATTGGAATCATATTGTT
GCTCACAGTTATAGCTACAGCCTTCATAGGATATGTCTTACCGTGGGGCCAAATATCCTT
TTGAGGTGCAACTGTAATCACTAATCTCCTATCAGCAATCCCATACATCGGGGCCGACCT
AGTAGAGTGGATCTGAGGAGGCTTCTCAGTAGACAAAGCCACCCTGACACGATTCTTTGC
CTTCCACTTCATCCTTCCATTTATCATCTCAGCCCTAGCAGCAGTCCACCTCCTATTCCT
CCATGAAACAGGATCTAATAACCCCTCAGGAATGGTATCTGACTCAGATAAAATTCCATT
CCATCCATACTATACAATCAAAGATATCCTAGGCCTTCTAGTACTAATCTTAACACTCAT
ACTACTCGTCCTATTCTCACCAGACCTATTAGGAGATCCCGACAACTATACCCCCGCCAA
TCCTCTAAGCACCCCTCCCCATATCAAACCTGAATGGTACTTCCTATTTGCATATGCAAT
CCTCCGATCTATTCCCAATAAACTAGGAGGAGTTCTAGCCCTAGTTCTATCCATTTTAAT
CTTAGCAATTATCCCTGCCCTCCACACTTCCAAACAGCGAGGAATAATGTTTCGACCACT
AAGTCAATGCTTATTCTGATTCCTAGTAGCGGACCTTCTGACCCTGACATGAATTGGTGG
CCAACCTGTAGAACACCCCTTCATCACCATTGGCCAACTAGCCTCCATCCTATACTTCTC
CATTCTTCTAATCCTAATACCCATCTCAGGCATTATCGAAAACCGCCTCCTCAAATGAAG
AGTCTTCGTAGTATATAGAATACCTTGGTCTTGTAAACCAAAAAAGGAGAACGCGTACCC
TCCCTAAGACTTCAAGGAAGAAGCAATAGCCCCACCATCAGCACCCAAAGCTGAAATTCT
TTCTTAAACTATTCCTTGCTAATACCAAAAAATAACCCCGTAACTTTCACAATTCATATA
TTGCATATACCCATACTGTGCTTGCCCAGTATGTCCTTATTCCCCACGAAAAGCAAGTGA
AACCTCCACAACACAAACGCACAATGTAAAATAACCAGTCAACTTTCTTTTTT-CCCACA
TACACTGTATCATC
>140.RSA   
ATGACCAACATTCGAAAATCACACCCCCTTGTCAAAATTATTAATCACTCATTCATTGAT
CTTCCCACTCCACCCAATATCTCAGCATGATGAAACTTTGGCTCCTTATTAGGAGTATGT
TTAATCCTACAAATTCTCACCGGCCTCTTTCTAGCCATACATTACACACCAGACACAATA
ACCGCTTTCTCATCAGTCACCCACATTTGCCGCGATGTAAACTATGGCTGAATTATCCGG
TACCTACACGCCAACGGAGCCTCCATATTCTTTATCTGCCTATACATGCATGTA-GGACG
AGGAATATACTATGGCTCCTATACTTTCTCAGAAACATGAAACATTGGAATCATATTGTT
GCTCACAGTTATAGCTACAGCCTTCATAGGATATGTCTTACCGTGGGGCCAAATATCCTT
TTGAGGTGCAACTGTAATCACTAATCTCCTATCAGCAATCCCATACATCGGGGCCGACCT
AGTAGAGTGGATCTGAGGAGGCTTCTCAGTAGACAAAGCCACCCTGACACGATTCTTTGC
CTTCCACTTCATCCTTCCATTTATCATCTCAGCCCTAGCAGCAGTCCACCTCCTATTCCT
CCATGAAACAGGATCTAATAACCCCTCAGGAATGGTATCTGACTCAGATAAAATTCCATT
CCATCCATACTATACAATCAAAGATATCCTAGGCCTTCTAGTACTAATCTTAACACTCAT
ACTACTCGTCCTATTCTCACCAGACCTATTAGGAGATCCCGACAACTATACCCCCGCCAA
TCCTCTAAGCACCCCTCCCCATATCAAACCTGAATGGTACTTCCTATTTGCATATGCAAT
CCTCCGATCTATTCCCAATAAACTAGGAGGAGTTCTAGCCCTAGTTCTATCCATTTTAAT
CTTAGCAATTATCCCTGCCCTCCACACTTCCAAACAGCGAGGAATAATGTTTCGACCACT
AAGTCAATGCTTATTCTGATTCCTAGTAGCGGACCTTCTGACCCTGACATGAATTGGTGG
CCAACCTGTAGAACACCCCTTCATCACCATTGGCCAACTAGCCTCCATCCTATACTTCTC
CATTCTTCTAATCCTAATACCCATCTCAGGCATTATCGAAAACCGCCTCCTCAAATGAAG
AGTCTTCGTAGTATATAGAATACCTTGGTCTTGTAAACCAAAAAAGGAGAACGCGTACCC
TCCCTAAGACTTCAAGGAAGAAGCAATAGCCCCACCATCAGCACCCAAAGCTGAAATTCT
TTCTTAAACTATTCCTTGCTAATACCAAAAAATAACCCCGTAACTTTCACAATTCATATA
TTGCATATACCCATACTGTGCTTGCCCAGTATGTCCTTATTCCCCACGAAAAGCAAGTGA
AACCTCCACAACACAAACGCACAATGTAAAATAACCAGTCAACTTTCTTTTTT-CCCACA
TACACTGTATCATC
>145.RSA   
ATGACCAACATTCGAAAATCACACCCCCTTGTCAAAATTATTAACCACTCATTCATTGAT
CTTCCCACTCCACCCAATATCTCAGCATGATGAAACTTTGGCTCCTTATTAGGAGTATGT
TTAATCCTACAAATTCTCACCGGCCTCTTTCTAGCCATACATTACACACCAGACACAATA
ACCGCTTTCTCATCAGTCACCCACATTTGCCGCGATGTAAACTATGGCTGAATTATCCGG
TACCTACACGCCAACGGAGCCTCCATATTCTTTATCTGCCTATACATGCATGTA-GGACG
AGGAATATACTATGGCTCCTATACTTTCTCAGAAACATGAAATATTGGAATCATATTGTT
GCTCACAGTTATAGCTACAGCCTTCATAGGATATGTCTTACCGTGGGGCCAAATATCCTT
TTGAGGTGCAACTGTAATCACTAATCTCCTATCAGCAATCCCATACATCGGGGCCGACCT
AGTAGAGTGGATCTGAGGAGGCTTCTCAGTAGACAAAGCCACCCTGACACGATTCTTTGC
CTTCCACTTCATCCTTCCATTTATCATCTCAGCCCTAGCAGCAGTCCACCTCCTATTCCT
CCATGAAACAGGATCTAATAACCCCTCAGGAATGGTATCTGACTCAGATAAAATTCCATT
CCATCCATACTATACAATCAAAGATATCCTAGGCCTTCTAGTACTAATCCTAACACTCAC
ACTACTCGTCCTATTCTCACCAGACCTATTAGGAGATCCCGATAACTATACCCCCGCCAA
TCCTCTAAGCACCCCTCCCCATATCAAACCTGAATGGTACTTCCTATTTGCATATGCAAT
CCTCCGATCTATTCCCAATAAACTAGGAGGAGTTCTAGCCCTAGTTCTATCCATCTTAAT
CTTAGCAATTATCCCTGCCCTCCACACTTCCAAACAGCGAGGAATAATGTTTCGACCACT
AAGTCAATGCTTATTCTGATTCCTAGTAGCGGACCTTCTGACCCTGACATGAATTGGTGG
CCAACCTGTAGAACACCCCTTCATCACCATCGGCCAACTAGCCTCCATCCTATACTTCTC
CACTCTTCTAATCCTAATACCCATCTCAGGCATTATTGAAAACCGCCTCCTCAAATGAAG
AGTCTTCGTAGTATATAGAATACTTTGGTCTTGTAAACCAAAAAAGGAGAACGCGTACCC
TCCCTAAGACTTCAAGGAAGAAGCAATAGCCCCACCATCAGCACCCAAAGCTGAAATTCT
TTCTTAAACTATTCCTTGCTAATACCAAAAAATAACCCCGTAACTTTCACAATTCATATA
TTGCATATACCCATACTGTGCTTGCCCAGTATGTCCTTATTCCCCACGAAAAGCAAGTGA
AACCTCCACAACACAAACGCACAATGTAAAATAACCAGTCAACTTTCTTTTT-CCC-ACA
TACACTGTATCATC
>146.RSA   
ATGACCAACATTCGAAAATCACACCCCCTTGTCAAAATTATTAACCACTCATTCATTGAT
CTTCCCACTCCACCCAATATCTCAGCATGATGAAACTTTGGCTCCTTATTAGGAGTATGT
TTAATCCTACAAATTCTCACCGGCCTCTTTCTAGCCATACATTACACACCAGACACAATA
ACCGCTTTCTCATCAGTCACCCACATTTGCCGCGATGTAAACTATGGCTGAATTATCCGG
TACCTACACGCCAACGGAGCCTCCATATTCTTTATCTGCCTATACATGCATGTA-GGACG
AGGAATATACTATGGCTCCTATACTTTCTCAGAAACATGAAATATTGGAATCATATTGTT
GCTCACAGTTATAGCTACAGCCTTCATAGGATATGTCTTACCGTGGGGCCAAATATCCTT
TTGAGGTGCAACTGTAATCACTAATCTCCTATCAGCAATCCCATACATCGGGGCCGACCT
AGTAGAGTGGATCTGAGGAGGCTTCTCAGTAGACAAAGCCACCCTGACACGATTCTTTGC
CTTCCACTTCATCCTTCCATTTATCATCTCAGCCCTAGCAGCAGTCCACCTCCTATTCCT
CCATGAAACAGGATCTAATAACCCCTCAGGAATGGTATCTGACTCAGATAAAATTCCATT
CCATCCATACTATACAATCAAAGATATCCTAGGCCTTCTAGTACTAATCCTAACACTCAC
ACTACTCGTCCTATTCTCACCAGACCTATTAGGAGATCCCGATAACTATACCCCCGCCAA
TCCTCTAAGCACCCCTCCCCATATCAAACCTGAATGGTACTTCCTATTTGCATATGCAAT
CCTCCGATCTATTCCCAATAAACTAGGAGGAGTTCTAGCCCTAGTTCTATCCATCTTAAT
CTTAGCAATTATCCCTGCCCTCCACACTTCCAAACAGCGAGGAATAATGTTTCGACCACT
AAGTCAATGCTTATTCTGATTCCTAGTAGCGGACCTTCTGACCCTGACATGAATTGGTGG
CCAACCTGTAGAACACCCCTTCATCACCATCGGCCAACTAGCCTCCATCCTATACTTCTC
CACTCTTCTAATCCTAATACCCATCTCAGGCATTATTGAAAACCGCCTCCTCAAATGAAG
AGTCTTCGTAGTATATAGAATACTTTGGTCTTGTAAACCAAAAAAGGAGAACGCGTACCC
TCCCTAAGACTTCAAGGAAGAAGCAATAGCCCCACCATCAGCACCCAAAGCTGAAATTCT
TTCTTAAACTATTCCTTGCTAATACCAAAAAATAACCCCGTAACTTTCACAATTCATATA
TTGCATATACCCATACTGTGCTTGCCCAGTATGTCCTTATTCCCCACGAAAAGCAAGTGA
AACCTCCACAACACAAACGCACAATGTAAAATAACCAGTCAACTTTCTTTTT-CCC-ACA
TACACTGTATCATC
>147.RSA   
ATGACCAACATTCGAAAATCACACCCCCTTGTCAAAATTATTAACCACTCATTCATTGAT
CTTCCCACTCCACCCAATATCTCAGCATGATGAAACTTTGGCTCCTTATTAGGAGTATGT
TTAATCCTACAAATTCTCACCGGCCTCTTTCTAGCCATACATTACACACCAGACACAATA
ACCGCTTTCTCATCAGTCACCCACATTTGCCGCGATGTAAACTATGGCTGAATTATCCGG
TACCTACACGCCAACGGAGCCTCCATATTCTTTATCTGCCTATACATGCATGTA-GGACG
AGGAATATACTATGGCTCCTATACTTTCTCAGAAACATGAAATATTGGAATCATATTGTT
GCTCACAGTTATAGCTACAGCCTTCATAGGATATGTCTTACCGTGGGGCCAAATATCCTT
TTGAGGTGCAACTGTAATCACTAATCTCCTATCAGCAATCCCATACATCGGGGCCGACCT
AGTAGAGTGGATCTGAGGAGGCTTCTCAGTAGACAAAGCCACCCTGACACGATTCTTTGC
CTTCCACTTCATCCTTCCATTTATCATCTCAGCCCTAGCAGCAGTCCACCTCCTATTCCT
CCATGAAACAGGATCTAATAACCCCTCAGGAATGGTATCTGACTCAGATAAAATTCCATT
CCATCCATACTATACAATCAAAGATATCCTAGGCCTTCTAGTACTAATCCTAACACTCAC
ACTACTCGTCCTATTCTCACCAGACCTATTAGGAGATCCCGATAACTATACCCCCGCCAA
TCCTCTAAGCACCCCTCCCCATATCAAACCTGAATGGTACTTCCTATTTGCATATGCAAT
CCTCCGATCTATTCCCAATAAACTAGGAGGAGTTCTAGCCCTAGTTCTATCCATCTTAAT
CTTAGCAATTATCCCTGCCCTCCACACTTCCAAACAGCGAGGAATAATGTTTCGACCACT
AAGTCAATGCTTATTCTGATTCCTAGTAGCGGACCTTCTGACCCTGACATGAATTGGTGG
CCAACCTGTAGAACACCCCTTCATCACCATCGGCCAACTAGCCTCCATCCTATACTTCTC
CACTCTTCTAATCCTAATACCCATCTCAGGCATTATTGAAAACCGCCTCCTCAAATGAAG
AGTCTTCGTAGTATATAGAATACTTTGGTCTTGTAAACCAAAAAAGGAGAACGCGTACCC
TCCCTAAGACTTCAAGGAAGAAGCAATAGCCCCACCATCAGCACCCAAAGCTGAAATTCT
TTCTTAAACTATTCCTTGCTAATACCAAAAAATAACCCCGTAACTTTCACAATTCATATA
TTGCATATACCCATACTGTGCTTGCCCAGTATGTCCTTATTCCCCACGAAAAGCAAGTGA
AACCTCCACAACACAAACGCACAATGTAAAATAACCAGTCAACTTTCTTTTT-CCC-ACA
TACACTGTATCATC
>148.RSA   
ATGACCAACATTCGAAAATCACACCCCCTTGTCAAAATTATTAACCACTCATTCATTGAT
CTTCCCACTCCACCCAATATCTCAGCATGATGAAACTTTGGCTCCTTATTAGGAGTATGT
TTAATCCTACAAATTCTCACCGGCCTCTTTCTAGCCATACATTACACACCAGACACAATA
ACCGCTTTCTCATCAGTCACCCACATTTGCCGCGATGTAAACTATGGCTGAATTATCCGG
TACCTACACGCCAACGGAGCCTCCATATTCTTTATCTGCCTATACATGCATGTA-GGACG
AGGAATATACTATGGCTCCTATACTTTCTCAGAAACATGAAATATTGGAATCATATTGTT
GCTCACAGTTATAGCTACAGCCTTCATAGGATATGTCTTACCGTGGGGCCAAATATCCTT
TTGAGGTGCAACTGTAATCACTAATCTCCTATCAGCAATCCCATACATCGGGGCCGACCT
AGTAGAGTGGATCTGAGGAGGCTTCTCAGTAGACAAAGCCACCCTGACACGATTCTTTGC
CTTCCACTTCATCCTTCCATTTATCATCTCAGCCCTAGCAGCAGTCCACCTCCTATTCCT
CCATGAAACAGGATCTAATAACCCCTCAGGAATGGTATCTGACTCAGATAAAATTCCATT
CCATCCATACTATACAATCAAAGATATCCTAGGCCTTCTAGTACTAATCCTAACACTCAC
ACTACTCGTCCTATTCTCACCAGACCTATTAGGAGATCCCGATAACTATACCCCCGCCAA
TCCTCTAAGCACCCCTCCCCATATCAAACCTGAATGGTACTTCCTATTTGCATATGCAAT
CCTCCGATCTATTCCCAATAAACTAGGAGGAGTTCTAGCCCTAGTTCTATCCATCTTAAT
CTTAGCAATTATCCCTGCCCTCCACACTTCCAAACAGCGAGGAATAATGTTTCGACCACT
AAGTCAATGCTTATTCTGATTCCTAGTAGCGGACCTTCTGACCCTGACATGAATTGGTGG
CCAACCTGTAGAACACCCCTTCATCACCATCGGCCAACTAGCCTCCATCCTATACTTCTC
CACTCTTCTAATCCTAATACCCATCTCAGGCATTATTGAAAACCGCCTCCTCAAATGAAG
AGTCTTCGTAGTATATAGAATACTTTGGTCTTGTAAACCAAAAAAGGAGAACGCGTACCC
TCCCTAAGACTTCAAGGAAGAAGCAATAGCCCCACCATCAGCACCCAAAGCTGAAATTCT
TTCTTAAACTATTCCTTGCTAATACCAAAAAATAACCCCGTAACTTTCACAATTCATATA
TTGCATATACCCATACTGTGCTTGCCCAGTATGTCCTTATTCCCCACGAAAAGCAAGTGA
AACCTCCACAACACAAACGCACAATGTAAAATAACCAGTCAACTTTCTTTTT-CCC-ACA
TACACTGTATCATC
>149.RSA   
ATGACCAACATTCGAAAATCACACCCCCTTGTCAAAATTATTAATCACTCATTCATTGAT
CTTCCCACTCCACCCAATATCTCAGCATGATGAAACTTTGGCTCCTTATTAGGAGTATGT
TTAATCCTACAAATTCTCACCGGCCTCTTTCTAGCCATACATTACACACCAGACACAATA
ACCGCTTTCTCATCAGTCACCCACATTTGCCGCGATGTAAACTATGGCTGAATTATCCGG
TACCTACACGCCAACGGAGCCTCCATATTCTTTATCTGCCTATACATGCATGTA-GGACG
AGGAATATACTATGGCTCCTATACTTTCTCAGAAACATGAAACATTGGAATCATATTGTT
GCTCACAGTTATAGCTACAGCCTTCATAGGATATGTCTTACCGTGGGGCCAAATATCCTT
TTGAGGTGCAACTGTAATCACTAATCTCCTATCAGCAATCCCATACATCGGGGCCGACCT
AGTAGAGTGGATCTGAGGAGGCTTCTCAGTAGACAAAGCCACCCTGACACGATTCTTTGC
CTTCCACTTCATCCTTCCATTTATCATCTCAGCCCTAGCAGCAGTCCACCTCCTATTCCT
CCATGAAACAGGATCTAATAACCCCTCAGGAATGGTATCTGACTCAGATAAAATTCCATT
CCATCCATACTATACAATCAAAGATATCCTAGGCCTTCTAGTACTAATCTTAACACTCAT
ACTACTCGTCCTATTCTCACCAGACCTATTAGGAGATCCCGACAACTATACCCCCGCCAA
TCCTCTAAGCACCCCTCCCCATATCAAACCTGAATGGTACTTCCTATTTGCATATGCAAT
CCTCCGATCTATTCCCAATAAACTAGGAGGAGTTCTAGCCCTAGTTCTATCCATTTTAAT
CTTAGCAATTATCCCTGCCCTCCACACTTCCAAACAGCGAGGAATAATGTTTCGACCACT
AAGTCAATGCTTATTCTGATTCCTAGTAGCGGACCTTCTGACCCTGACATGAATTGGTGG
CCAACCTGTAGAACACCCCTTCATCACCATTGGCCAACTAGCCTCCATCCTATACTTCTC
CATTCTTCTAATCCTAATACCCATCTCAGGCATTATCGAAAACCGCCTCCTCAAATGAAG
AGTCTTCGTAGTATATAGAATACCTTGGTCTTGTAAACCAAAAAAGGAGAACGCGTACCC
TCCCTAAGACTTCAAGGAAGAAGCAATAGCCCCACCATCAGCACCCAAAGCTGAAATTCT
TTCTTAAACTATTCCTTGCTAATACCAAAAAATAACCCCGTAACTTTCACAATTCATATA
TTGCATATACCCATACTGTGCTTGCCCAGTATGTCCTTATTCCCCACGAAAAGCAAGTGA
AACCTCCACAACACAAACGCACAATGTAAAATAACCAGTCAACTTTCTTTTTTCCC-ACA
TACACTGTATCATC
>150.RSA   
ATGACCAACATTCGAAAATCACACCCCCTTGTCAAAATTATTAATCACTCATTCATTGAT
CTTCCCACTCCACCCAATATCTCAGCATGATGAAACTTTGGCTCCTTATTAGGAGTATGT
TTAATCCTACAAATTCTCACCGGCCTCTTTCTAGCCATACATTACACACCAGACACAATA
ACCGCTTTCTCATCAGTCACCCACATTTGCCGCGATGTAAACTATGGCTGAATTATCCGG
TACCTACACGCCAACGGAGCCTCCATATTCTTTATCTGCCTATACATGCATGTA-GGACG
AGGAATATACTATGGCTCCTATACTTTCTCAGAAACATGAAACATTGGAATCATATTGTT
GCTCACAGTTATAGCTACAGCCTTCATAGGATATGTCTTACCGTGGGGCCAAATATCCTT
TTGAGGTGCAACTGTAATCACTAATCTCCTATCAGCAATCCCATACATCGGGGCCGACCT
AGTAGAGTGGATCTGAGGAGGCTTCTCAGTAGACAAAGCCACCCTGACACGATTCTTTGC
CTTCCACTTCATCCTTCCATTTATCATCTCAGCCCTAGCAGCAGTCCACCTCCTATTCCT
CCATGAAACAGGATCTAATAACCCCTCAGGAATGGTATCTGACTCAGATAAAATTCCATT
CCATCCATACTATACAATCAAAGATATCCTAGGCCTTCTAGTACTAATCTTAACACTCAT
ACTACTCGTCCTATTCTCACCAGACCTATTAGGAGATCCCGACAACTATACCCCCGCCAA
TCCTCTAAGCACCCCTCCCCATATCAAACCTGAATGGTACTTCCTATTTGCATATGCAAT
CCTCCGATCTATTCCCAATAAACTAGGAGGAGTTCTAGCCCTAGTTCTATCCATTTTAAT
CTTAGCAATTATCCCTGCCCTCCACACTTCCAAACAGCGAGGAATAATGTTTCGACCACT
AAGTCAATGCTTATTCTGATTCCTAGTAGCGGACCTTCTGACCCTGACATGAATTGGTGG
CCAACCTGTAGAACACCCCTTCATCACCATTGGCCAACTAGCCTCCATCCTATACTTCTC
CATTCTTCTAATCCTAATACCCATCTCAGGCATTATCGAAAACCGCCTCCTCAAATGAAG
AGTCTTCGTAGTATATAGAATACCTTGGTCTTGTAAACCAAAAAAGGAGAACGCGTACCC
TCCCTAAGACTTCAAGGAAGAAGCAATAGCCCCACCATCAGCACCCAAAGCTGAAATTCT
TTCTTAAACTATTCCTTGCTAATACCAAAAAATAACCCCGTAACTTTCACAATTCATATA
TTGCATATACCCATACTGTGCTTGCCCAGTATGTCCTTATTCCCCACGAAAAGCAAGTGA
AACCTCCACAACACAAACGCACAATGTAAAATAACCAGTCAACTTTCTTTTTTCCC-ACA
TACACTGTATCATC
>151.RSA   
ATGACCAACATTCGAAAATCACACCCCCTTGTCAAAATTATTAACCACTCATTCATTGAT
CTTCCCACTCCACCCAATATCTCAGCATGATGAAACTTTGGCTCCTTATTAGGAGTATGT
TTAATCCTACAAATTCTCACCGGCCTCTTTCTAGCCATACATTACACACCAGACACAATA
ACCGCTTTCTCATCAGTCACCCACATTTGCCGCGATGTAAACTATGGCTGAATTATCCGG
TACCTACACGCCAACGGAGCCTCCATATTCTTTATCTGCCTATACATGCATGTA-GGACG
AGGAATATACTATGGCTCCTATACTTTCTCAGAAACATGAAATATTGGAATCATATTGTT
GCTCACAGTTATAGCTACAGCCTTCATAGGATATGTCTTACCGTGGGGCCAAATATCCTT
TTGAGGTGCAACTGTAATCACTAATCTCCTATCAGCAATCCCATACATCGGGGCCGACCT
AGTAGAGTGGATCTGAGGAGGCTTCTCAGTAGACAAAGCCACCCTGACACGATTCTTTGC
CTTCCACTTCATCCTTCCATTTATCATCTCAGCCCTAGCAGCAGTCCACCTCCTATTCCT
CCATGAAACAGGATCTAATAACCCCTCAGGAATGGTATCTGACTCAGATAAAATTCCATT
CCATCCATACTATACAATCAAAGATATCCTAGGCCTTCTAGTACTAATCCTAACACTCAC
ACTACTCGTCCTATTCTCACCAGACCTATTAGGAGATCCCGATAACTATACCCCCGCCAA
TCCTCTAAGCACCCCTCCCCATATCAAACCTGAATGGTACTTCCTATTTGCATATGCAAT
CCTCCGATCTATTCCCAATAAACTAGGAGGAGTTCTAGCCCTAGTTCTATCCATCTTAAT
CTTAGCAATTATCCCTGCCCTCCACACTTCCAAACAGCGAGGAATAATGTTTCGACCACT
AAGTCAATGCTTATTCTGATTCCTAGTAGCGGACCTTCTGACCCTGACATGAATTGGTGG
CCAACCTGTAGAACACCCCTTCATCACCATCGGCCAACTAGCCTCCATCCTATACTTCTC
CACTCTTCTAATCCTAATACCCATCTCAGGCATTATTGAAAACCGCCTCCTCAAATGAAG
AGTCTTCGTAGTATATAGAATACTTTGGTCTTGTAAACCAAAAAAGGAGAACGCGTACCC
TCCCTAAGACTTCAAGGAAGAAGCAATAGCCCCACCATCAGCACCCAAAGCTGAAATTCT
TTCTTAAACTATTCCTTGCTAATACCAAAAAATAACCCCGTAACTTTCACAATTCATATA
TTGCATATACCCATACTGTGCTTGCCCAGTATGTCCTTATTCCCCACGAAAAGCAAGTGA
AACCTCCACAACACAAACGCACAATGTAAAATAACCAGTCAACTTTCTTTTT-CCC-ACA
TACACTGTATCATC
>152.RSA   
ATGACCAACATTCGAAAATCACACCCCCTTGTCAAAATTATTAATCACTCATTCATTGAT
CTTCCCACTCCACCCAATATCTCAGCATGATGAAACTTTGGCTCCTTATTAGGAGTATGT
TTAATCCTACAAATTCTCACCGGCCTCTTTCTAGCCATACATTACACACCAGACACAATA
ACCGCTTTCTCATCAGTCACCCACATTTGCCGCGATGTAAACTATGGCTGAATTATCCGG
TACCTACACGCCAACGGAGCCTCCATATTCTTTATCTGCCTATACATGCATGTA-GGACG
AGGAATATACTATGGCTCCTATACTTTCTCAGAAACATGAAACATTGGAATCATATTGTT
GCTCACAGTTATAGCTACAGCCTTCATAGGATATGTCTTACCGTGGGGCCAAATATCCTT
TTGAGGTGCAACTGTAATCACTAATCTCCTATCAGCAATCCCATACATCGGGGCCGACCT
AGTAGAGTGGATCTGAGGAGGCTTCTCAGTAGACAAAGCCACCCTGACACGATTCTTTGC
CTTCCACTTCATCCTTCCATTTATCATCTCAGCCCTAGCAGCAGTCCACCTCCTATTCCT
CCATGAAACAGGATCTAATAACCCCTCAGGAATGGTATCTGACTCAGATAAAATTCCATT
CCATCCATACTATACAATCAAAGATATCCTAGGCCTTCTAGTACTAATCTTAACACTCAT
ACTACTCGTCCTATTCTCACCAGACCTATTAGGAGATCCCGACAACTATACCCCCGCCAA
TCCTCTAAGCACCCCTCCCCATATCAAACCTGAATGGTACTTCCTATTTGCATATGCAAT
CCTCCGATCTATTCCCAATAAACTAGGAGGAGTTCTAGCCCTAGTTCTATCCATTTTAAT
CTTAGCAATTATCCCTGCCCTCCACACTTCCAAACAGCGAGGAATAATGTTTCGACCACT
AAGTCAATGCTTATTCTGATTCCTAGTAGCGGACCTTCTGACCCTGACATGAATTGGTGG
CCAACCTGTAGAACACCCCTTCATCACCATTGGCCAACTAGCCTCCATCCTATACTTCTC
CATTCTTCTAATCCTAATACCCATCTCAGGCATTATCGAAAACCGCCTCCTCAAATGAAG
AGTCTTCGTAGTATATAGAATACCTTGGTCTTGTAAACCAAAAAAGGAGAACGCGTACCC
TCCCTAAGACTTCAAGGAAGAAGCAATAGCCCCACCATCAGCACCCAAAGCTGAAATTCT
TTCTTAAACTATTCCTTGCTAATACCAAAAAATAACCCCGTAACTTTCACAATTCATATA
TTGCATATACCCATACTGTGCTTGCCCAGTATGTCCTTATTCCCCACGAAAAGCAAGTGA
AACCTCCACAACACAAACGCACAATGTAAAATAACCAGTCAACTTTCTTTTTTCCC-ACA
TACACTGTATCATC
>153.RSA   
ATGACCAACATTCGAAAATCACACCCCCTTGTCAAAATTATTAACCACTCATTCATTGAT
CTTCCCACTCCACCCAATATCTCAGCATGATGAAACTTTGGCTCCTTATTAGGAGTATGT
TTAATCCTACAAATTCTCACCGGCCTCTTTCTAGCCATACATTACACACCAGACACAATA
ACCGCTTTCTCATCAGTCACCCACATTTGCCGCGATGTAAACTATGGCTGAATTATCCGG
TACCTACACGCCAACGGAGCCTCCATATTCTTTATCTGCCTATACATGCATGTA-GGACG
AGGAATATACTATGGCTCCTATACTTTCTCAGAAACATGAAATATTGGAATCATATTGTT
GCTCACAGTTATAGCTACAGCCTTCATAGGATATGTCTTACCGTGGGGCCAAATATCCTT
TTGAGGTGCAACTGTAATCACTAATCTCCTATCAGCAATCCCATACATCGGGGCCGACCT
AGTAGAGTGGATCTGAGGAGGCTTCTCAGTAGACAAAGCCACCCTGACACGATTCTTTGC
CTTCCACTTCATCCTTCCATTTATCATCTCAGCCCTAGCAGCAGTCCACCTCCTATTCCT
CCATGAAACAGGATCTAATAACCCCTCAGGAATGGTATCTGACTCAGATAAAATTCCATT
CCATCCATACTATACAATCAAAGATATCCTAGGCCTTCTAGTACTAATCCTAACACTCAC
ACTACTCGTCCTATTCTCACCAGACCTATTAGGAGATCCCGATAACTATACCCCCGCCAA
TCCTCTAAGCACCCCTCCCCATATCAAACCTGAATGGTACTTCCTATTTGCATATGCAAT
CCTCCGATCTATTCCCAATAAACTAGGAGGAGTTCTAGCCCTAGTTCTATCCATCTTAAT
CTTAGCAATTATCCCTGCCCTCCACACTTCCAAACAGCGAGGAATAATGTTTCGACCACT
AAGTCAATGCTTATTCTGATTCCTAGTAGCGGACCTTCTGACCCTGACATGAATTGGTGG
CCAACCTGTAGAACACCCCTTCATCACCATCGGCCAACTAGCCTCCATCCTATACTTCTC
CACTCTTCTAATCCTAATACCCATCTCAGGCATTATTGAAAACCGCCTCCTCAAATGAAG
AGTCTTCGTAGTATATAGAATACTTTGGTCTTGTAAACCAAAAAAGGAGAACGCGTACCC
TCCCTAAGACTTCAAGGAAGAAGCAATAGCCCCACCATCAGCACCCAAAGCTGAAATTCT
TTCTTAAACTATTCCTTGCTAATACCAAAAAATAACCCCGTAACTTTCACAATTCATATA
TTGCATATACCCATACTGTGCTTGCCCAGTATGTCCTTATTCCCCACGAAAAGCAAGTGA
AACCTCCACAACACAAACGCACAATGTAAAATAACCAGTCAACTTTCTTTTT-CCC-ACA
TACACTGTATCATC
>154.RSA   
ATGACCAACATTCGAAAATCACACCCCCTTGTCAAAATTATTAACCACTCATTCATTGAT
CTTCCCACTCCACCCAATATCTCAGCATGATGAAACTTTGGCTCCTTATTAGGAGTATGT
TTAATCCTACAAATTCTCACCGGCCTCTTTCTAGCCATACATTACACACCAGACACAATA
ACCGCTTTCTCATCAGTCACCCACATTTGCCGCGATGTAAACTATGGCTGAATTATCCGG
TACCTACACGCCAACGGAGCCTCCATATTCTTTATCTGCCTATACATGCATGTA-GGACG
AGGAATATACTATGGCTCCTATACTTTCTCAGAAACATGAAATATTGGAATCATATTGTT
GCTCACAGTTATAGCTACAGCCTTCATAGGATATGTCTTACCGTGGGGCCAAATATCCTT
TTGAGGTGCAACTGTAATCACTAATCTCCTATCAGCAATCCCATACATCGGGGCCGACCT
AGTAGAGTGGATCTGAGGAGGCTTCTCAGTAGACAAAGCCACCCTGACACGATTCTTTGC
CTTCCACTTCATCCTTCCATTTATCATCTCAGCCCTAGCAGCAGTCCACCTCCTATTCCT
CCATGAAACAGGATCTAATAACCCCTCAGGAATGGTATCTGACTCAGATAAAATTCCATT
CCATCCATACTATACAATCAAAGATATCCTAGGCCTTCTAGTACTAATCCTAACACTCAC
ACTACTCGTCCTATTCTCACCAGACCTATTAGGAGATCCCGATAACTATACCCCCGCCAA
TCCTCTAAGCACCCCTCCCCATATCAAACCTGAATGGTACTTCCTATTTGCATATGCAAT
CCTCCGATCTATTCCCAATAAACTAGGAGGAGTTCTAGCCCTAGTTCTATCCATCTTAAT
CTTAGCAATTATCCCTGCCCTCCACACTTCCAAACAGCGAGGAATAATGTTTCGACCACT
AAGTCAATGCTTATTCTGATTCCTAGTAGCGGACCTTCTGACCCTGACATGAATTGGTGG
CCAACCTGTAGAACACCCCTTCATCACCATCGGCCAACTAGCCTCCATCCTATACTTCTC
CACTCTTCTAATCCTAATACCCATCTCAGGCATTATTGAAAACCGCCTCCTCAAATGAAG
AGTCTTCGTAGTATATAGAATACTTTGGTCTTGTAAACCAAAAAAGGAGAACGCGTACCC
TCCCTAAGACTTCAAGGAAGAAGCAATAGCCCCACCATCAGCACCCAAAGCTGAAATTCT
TTCTTAAACTATTCCTTGCTAATACCAAAAAATAACCCCGTAACTTTCACAATTCATATA
TTGCATATACCCATACTGTGCTTGCCCAGTATGTCCTTATTCCCCACGAAAAGCAAGTGA
AACCTCCACAACACAAACGCACAATGTAAAATAACCAGTCAACTTTCTTTTT-CCC-ACA
TACACTGTATCATC
>169.India 
ATGACCAACATTCGAAAATCACACCCCCTTGTCAAAATTATTAATCACTCATTCATTGAT
CTTCCCACTCCACCCAATATCTCAGCATGATGAAACTTTGGCTCCTTATTAGGAGTATGT
TTAATCCTACAAATTCTCACCGGCCTCTTTCTAGCCATACATTACACACCAGACACAATA
ACCGCTTTCTCATCAGTCACCCACATTTGCCGCGATGTAAACTATGGCTGAATTATCCGG
TACCTACACGCCAACGGAGCCTCCATATTCTTTATCTGCCTATACATGCATGTA-GGACG
AGGAATATACTATGGCTCCTATACTTTCTCAGAAACATGAAACATTGGAATTGTATTGTT
GTTCACAGTTATAGCTACAGCCTTCATAGGATATGTCTTACCGTGGGGCCAAATATCCTT
TTGAGGTGCAACTGTAATCACTAATCTCCTATCAGCAATCCCATACATCGGGGCCGACCT
AGTAGAGTGGATCTGAGGAGGCTTCTCAGTAGACAAAGCCACCCTGACACGATTCTTTGC
CTTCCACTTCATCCTTCCATTTATCATCTCAGCCCTAGCAGCAGTCCACCTCCTGTTCCT
CCATGAAACAGGATCTAATAACCCCTCAGGAATGGTATCTGACTCAGATAAAATTCCATT
CCATCCATACTATACAATCAAAGATATCCTAGGCCTTCTAGTACTAATCTTAACACTCAT
ACTACTCGTCCTATTCTCACCAGACCTATTAGGAGATCCCGACAACTATACCCCCGCCAA
TCCTCTAAGCACCCCTCCCCATATCAAACCTGAGTGGTACTTCCTATTTGCATATGCAAT
CCTCCGATCTATTCCCAACAAACTAGGAGGAGTTTTAGCCCTAGTTCTATCCATCTTAAT
CTTAGCAATTATCCCTGCCCTCCACACTTCCAAACAGCGAGGATTAATGTTTCGACCACT
AAGTCAATGCTTATTCTGATTCCTAGTAGCGGACCTTCTGACCCTGACATGAATTGGTGG
CCAACCTGTAGAACACCCCTTCATCACCATCGGCCAACTAGCCTCCATCCTATACTTCTC
CATTCTTCTAATCCTAATACCCATCTCAGGCATTATTGAAAACCGCCTCCTCAAATGAAG
AGTCTTCGTAGTATATAGAATACCTTGGTCTTGTAAACCAAAAAAGGAGAACGCGTACCC
TCCCTAAGACTTCAAGGAAGAAGCAATAGCCCCACCATCAGCACCCAAAGCTGAAATTCT
TTCTTAAACTATTCCTTGCTAATACCAAAAAATAACCCCGTAACTTTCACAATTCATATA
TTGCATATACCCATACTGTGCTTGCCCAGTATGTCCTTATTCCCCACGAAAAGCAAGTGA
AACCTCCACAGCACAAACGCACAATGTAAAATAACCAGTCAACTTTCTTTTTTCCCCACA
TACACTGTATCATC
>170.India 
ATGACCAACATTCGAAAATCACACCCCCTTGTCAAAATTATTAATCACTCATTCATTGAT
CTTCCCACTCCACCCAATATCTCAGCATGATGAAACTTTGGCTCCTTATTAGGAGTATGT
TTAATCCTACAAATTCTCACCGGCCTCTTTCTAGCCATACATTACACACCAGACACAATA
ACCGCTTTCTCATCAGTCACCCACATTTGCCGCGATGTAAACTATGGCTGAATTATCCGG
TACCTACACGCCAACGGAGCCTCCATATTCTTTATCTGCCTATACATGCATGTA-GGACG
AGGAATATACTATGGCTCCTATACTTTCTCAGAAACATGAAACATTGGAATTGTATTGTT
GTTCACAGTTATAGCTACAGCCTTCATAGGATATGTCTTACCGTGGGGCCAAATATCCTT
TTGAGGTGCAACTGTAATCACTAATCTCCTATCAGCAATCCCATACATCGGGGCCGACCT
AGTAGAGTGGATCTGAGGAGGCTTCTCAGTAGACAAAGCCACCCTGACACGATTCTTTGC
CTTCCACTTCATCCTTCCATTTATCATCTCAGCCCTAGCAGCAGTCCACCTCCTGTTCCT
CCATGAAACAGGATCTAATAACCCCTCAGGAATGGTATCTGACTCAGATAAAATTCCATT
CCATCCATACTATACAATCAAAGATATCCTAGGCCTTCTAGTACTAATCTTAACACTCAT
ACTACTCGTCCTATTCTCACCAGACCTATTAGGAGATCCCGACAACTATACCCCCGCCAA
TCCTCTAAGCACCCCTCCCCATATCAAACCTGAGTGGTACTTCCTATTTGCATATGCAAT
CCTCCGATCTATTCCCAACAAACTAGGAGGAGTTTTAGCCCTAGTTCTATCCATCTTAAT
CTTAGCAATTATCCCTGCCCTCCACACTTCCAAACAGCGAGGATTAATGTTTCGACCACT
AAGTCAATGCTTATTCTGATTCCTAGTAGCGGACCTTCTGACCCTGACATGAATTGGTGG
CCAACCTGTAGAACACCCCTTCATCACCATCGGCCAACTAGCCTCCATCCTATACTTCTC
CATTCTTCTAATCCTAATACCCATCTCAGGCATTATTGAAAACCGCCTCCTCAAATGAAG
AGTCTTCGTAGTATATAGAATACCTTGGTCTTGTAAACCAAAAAAGGAGAACGCGTACCC
TCCCTAAGACTTCAAGGAAGAAGCAATAGCCCCACCATCAGCACCCAAAGCTGAAATTCT
TTCTTAAACTATTCCTTGCTAATACCAAAAAATAACCCCGTAACTTTCACAATTCATATA
TTGCATATACCCATACTGTGCTTGCCCAGTATGTCCTTATTCCCCACGAAAAGCAAGTGA
AACCTCCACAGCACAAACGCACAATGTAAAATAACCAGTCAACTTTCTTTTTTCCCCACA
TACACTGTATCATC
>171.India 
ATGACCAACATTCGAAAATCACACCCCCTTGTCAAAATTATTAATCACTCATTCATTGAT
CTTCCCACTCCACCCAATATCTCAGCATGATGAAACTTTGGCTCCTTATTAGGAGTATGT
TTAATCCTACAAATTCTCACCGGCCTCTTTCTAGCCATACATTACACACCAGACACAATA
ACCGCTTTCTCATCAGTCACCCACATTTGCCGCGATGTAAACTATGGCTGAATTATCCGG
TACCTACACGCCAACGGAGCCTCCATATTCTTTATCTGCCTATACATGCATGTA-GGACG
AGGAATATACTATGGCTCCTATACTTTCTCAGAAACATGAAACATTGGAATTGTATTGTT
GTTCACAGTTATAGCTACAGCCTTCATAGGATATGTCTTACCGTGGGGCCAAATATCCTT
TTGAGGTGCAACTGTAATCACTAATCTCCTATCAGCAATCCCATACATCGGGGCCGACCT
AGTAGAGTGGATCTGAGGAGGCTTCTCAGTAGACAAAGCCACCCTGACACGATTCTTTGC
CTTCCACTTCATCCTTCCATTTATCATCTCAGCCCTAGCAGCAGTCCACCTCCTGTTCCT
CCATGAAACAGGATCTAATAACCCCTCAGGAATGGTATCTGACTCAGATAAAATTCCATT
CCATCCATACTATACAATCAAAGATATCCTAGGCCTTCTAGTACTAATCTTAACACTCAT
ACTACTCGTCCTATTCTCACCAGACCTATTAGGAGATCCCGACAACTATACCCCCGCCAA
TCCTCTAAGCACCCCTCCCCATATCAAACCTGAGTGGTACTTCCTATTTGCATATGCAAT
CCTCCGATCTATTCCCAACAAACTAGGAGGAGTTTTAGCCCTAGTTCTATCCATCTTAAT
CTTAGCAATTATCCCTGCCCTCCACACTTCCAAACAGCGAGGATTAATGTTTCGACCACT
AAGTCAATGCTTATTCTGATTCCTAGTAGCGGACCTTCTGACCCTGACATGAATTGGTGG
CCAACCTGTAGAACACCCCTTCATCACCATCGGCCAACTAGCCTCCATCCTATACTTCTC
CATTCTTCTAATCCTAATACCCATCTCAGGCATTATTGAAAACCGCCTCCTCAAATGAAG
AGTCTTCGTAGTATATAGAATACCTTGGTCTTGTAAACCAAAAAAGGAGAACGCGTACCC
TCCCTAAGACTTCAAGGAAGAAGCAATAGCCCCACCATCAGCACCCAAAGCTGAAATTCT
TTCTTAAACTATTCCTTGCTAATACCAAAAAATAACCCCGTAACTTTCACAATTCATATA
TTGCATATACCCATACTGTGCTTGCCCAGTATGTCCTTATTCCCCACGAAAAGCAAGTGA
AACCTCCACAGCACAAACGCACAATGTAAAATAACCAGTCAACTTTCTTTTTTCCCCACA
TACACTGTATCATC
>172.India 
ATGACCAACATTCGAAAATCACACCCCCTTGTCAAAATTATTAATCACTCATTCATTGAT
CTTCCCACTCCACCCAATATCTCAGCATGATGAAACTTTGGCTCCTTATTAGGAGTATGT
TTAATCCTACAAATTCTCACCGGCCTCTTTCTAGCCATACATTACACACCAGACACAATA
ACCGCTTTCTCATCAGTCACCCACATTTGCCGCGATGTAAACTATGGCTGAATTATCCGG
TACCTACACGCCAACGGAGCCTCCATATTCTTTATCTGCCTATACATGCATGTA-GGACG
AGGAATATACTATGGCTCCTATACTTTCTCAGAAACATGAAACATTGGAATTGTATTGTT
GTTCACAGTTATAGCTACAGCCTTCATAGGATATGTCTTACCGTGGGGCCAAATATCCTT
TTGAGGTGCAACTGTAATCACTAATCTCCTATCAGCAATCCCATACATCGGGGCCGACCT
AGTAGAGTGGATCTGAGGAGGCTTCTCAGTAGACAAAGCCACCCTGACACGATTCTTTGC
CTTCCACTTCATCCTTCCATTTATCATCTCAGCCCTAGCAGCAGTCCACCTCCTGTTCCT
CCATGAAACAGGATCTAATAACCCCTCAGGAATGGTATCTGACTCAGATAAAATTCCATT
CCATCCATACTATACAATCAAAGATATCCTAGGCCTTCTAGTACTAATCTTAACACTCAT
ACTACTCGTCCTATTCTCACCAGACCTATTAGGAGATCCCGACAACTATACCCCCGCCAA
TCCTCTAAGCACCCCTCCCCATATCAAACCTGAGTGGTACTTCCTATTTGCATATGCAAT
CCTCCGATCTATTCCCAACAAACTAGGAGGAGTTTTAGCCCTAGTTCTATCCATCTTAAT
CTTAGCAATTATCCCTGCCCTCCACACTTCCAAACAGCGAGGATTAATGTTTCGACCACT
AAGTCAATGCTTATTCTGATTCCTAGTAGCGGACCTTCTGACCCTGACATGAATTGGTGG
CCAACCTGTAGAACACCCCTTCATCACCATCGGCCAACTAGCCTCCATCCTATACTTCTC
CATTCTTCTAATCCTAATACCCATCTCAGGCATTATTGAAAACCGCCTCCTCAAATGAAG
AGTCTTCGTAGTATATAGAATACCTTGGTCTTGTAAACCAAAAAAGGAGAACGCGTACCC
TCCCTAAGACTTCAAGGAAGAAGCAATAGCCCCACCATCAGCACCCAAAGCTGAAATTCT
TTCTTAAACTATTCCTTGCTAATACCAAAAAATAACCCCGTAACTTTCACAATTCATATA
TTGCATATACCCATACTGTGCTTGCCCAGTATGTCCTTATTCCCCACGAAAAGCAAGTGA
AACCTCCACAGCACAAACGCACAATGTAAAATAACCAGTCAACTTTCTTTTTTCCCCACA
TACACTGTATCATC
>173.India 
ATGACCAACATTCGAAAATCACACCCCCTTGTCAAAATTATTAATCACTCATTCATTGAT
CTTCCCACTCCACCCAATATCTCAGCATGATGAAACTTTGGCTCCTTATTAGGAGTATGT
TTAATCCTACAAATTCTCACCGGCCTCTTTCTAGCCATACATTACACACCAGACACAATA
ACCGCTTTCTCATCAGTCACCCACATTTGCCGCGATGTAAACTATGGCTGAATTATCCGG
TACCTACACGCCAACGGAGCCTCCATATTCTTTATCTGCCTATACATGCATGTA-GGACG
AGGAATATACTATGGCTCCTATACTTTCTCAGAAACATGAAACATTGGAATTGTATTGTT
GTTCACAGTTATAGCTACAGCCTTCATAGGATATGTCTTACCGTGGGGCCAAATATCCTT
TTGAGGTGCAACTGTAATCACTAATCTCCTATCAGCAATCCCATACATCGGGGCCGACCT
AGTAGAGTGGATCTGAGGAGGCTTCTCAGTAGACAAAGCCACCCTGACACGATTCTTTGC
CTTCCACTTCATCCTTCCATTTATCATCTCAGCCCTAGCAGCAGTCCACCTCCTGTTCCT
CCATGAAACAGGATCTAATAACCCCTCAGGAATGGTATCTGACTCAGATAAAATTCCATT
CCATCCATACTATACAATCAAAGATATCCTAGGCCTTCTAGTACTAATCTTAACACTCAT
ACTACTCGTCCTATTCTCACCAGACCTATTAGGAGATCCCGACAACTATACCCCCGCCAA
TCCTCTAAGCACCCCTCCCCATATCAAACCTGAGTGGTACTTCCTATTTGCATATGCAAT
CCTCCGATCTATTCCCAACAAACTAGGAGGAGTTTTAGCCCTAGTTCTATCCATCTTAAT
CTTAGCAATTATCCCTGCCCTCCACACTTCCAAACAGCGAGGATTAATGTTTCGACCACT
AAGTCAATGCTTATTCTGATTCCTAGTAGCGGACCTTCTGACCCTGACATGAATTGGTGG
CCAACCTGTAGAACACCCCTTCATCACCATCGGCCAACTAGCCTCCATCCTATACTTCTC
CATTCTTCTAATCCTAATACCCATCTCAGGCATTATTGAAAACCGCCTCCTCAAATGAAG
AGTCTTCGTAGTATATAGAATACCTTGGTCTTGTAAACCAAAAAAGGAGAACGCGTACCC
TCCCTAAGACTTCAAGGAAGAAGCAATAGCCCCACCATCAGCACCCAAAGCTGAAATTCT
TTCTTAAACTATTCCTTGCTAATACCAAAAAATAACCCCGTAACTTTCACAATTCATATA
TTGCATATACCCATACTGTGCTTGCCCAGTATGTCCTTATTCCCCACGAAAAGCAAGTGA
AACCTCCACAGCACAAACGCACAATGTAAAATAACCAGTCAACTTTCTTTTTTCCCCACA
TACACTGTATCATC
>174.India 
ATGACCAACATTCGAAAATCACACCCCCTTGTCAAAATTATTAATCACTCATTCATTGAT
CTTCCCACTCCACCCAATATCTCAGCATGATGAAACTTTGGCTCCTTATTAGGAGTATGT
TTAATCCTACAAATTCTCACCGGCCTCTTTCTAGCCATACATTACACACCAGACACAATA
ACCGCTTTCTCATCAGTCACCCACATTTGCCGCGATGTAAACTATGGCTGAATTATCCGG
TACCTACACGCCAACGGAGCCTCCATATTCTTTATCTGCCTATACATGCATGTA-GGACG
AGGAATATACTATGGCTCCTATACTTTCTCAGAAACATGAAACATTGGAATTGTATTGTT
GTTCACAGTTATAGCTACAGCCTTCATAGGATATGTCTTACCGTGGGGCCAAATATCCTT
TTGAGGTGCAACTGTAATCACTAATCTCCTATCAGCAATCCCATACATCGGGGCCGACCT
AGTAGAGTGGATCTGAGGAGGCTTCTCAGTAGACAAAGCCACCCTGACACGATTCTTTGC
CTTCCACTTCATCCTTCCATTTATCATCTCAGCCCTAGCAGCAGTCCACCTCCTGTTCCT
CCATGAAACAGGATCTAATAACCCCTCAGGAATGGTATCTGACTCAGATAAAATTCCATT
CCATCCATACTATACAATCAAAGATATCCTAGGCCTTCTAGTACTAATCTTAACACTCAT
ACTACTCGTCCTATTCTCACCAGACCTATTAGGAGATCCCGACAACTATACCCCCGCCAA
TCCTCTAAGCACCCCTCCCCATATCAAACCTGAGTGGTACTTCCTATTTGCATATGCAAT
CCTCCGATCTATTCCCAACAAACTAGGAGGAGTTTTAGCCCTAGTTCTATCCATCTTAAT
CTTAGCAATTATCCCTGCCCTCCACACTTCCAAACAGCGAGGATTAATGTTTCGACCACT
AAGTCAATGCTTATTCTGATTCCTAGTAGCGGACCTTCTGACCCTGACATGAATTGGTGG
CCAACCTGTAGAACACCCCTTCATCACCATCGGCCAACTAGCCTCCATCCTATACTTCTC
CATTCTTCTAATCCTAATACCCATCTCAGGCATTATTGAAAACCGCCTCCTCAAATGAAG
AGTCTTCGTAGTATATAGAATACCTTGGTCTTGTAAACCAAAAAAGGAGAACGCGTACCC
TCCCTAAGACTTCAAGGAAGAAGCAATAGCCCCACCATCAGCACCCAAAGCTGAAATTCT
TTCTTAAACTATTCCTTGCTAATACCAAAAAATAACCCCGTAACTTTCACAATTCATATA
TTGCATATACCCATACTGTGCTTGCCCAGTATGTCCTTATTCCCCACGAAAAGCAAGTGA
AACCTCCACAGCACAAACGCACAATGTAAAATAACCAGTCAACTTTCTTTTTTCCCCACA
TACACTGTATCATC
