# Supplementary material for: Autosomal and mtDNA Markers Affirm the Distinctiveness of Lions in West and Central Africa
Source: PLoS One. 2015 Oct 14;10(10):e0137975. doi: 10.1371/journal.pone.0137975 (PMC4605676; doi:10.1371/journal.pone.0137975)
Supplement: S1 Table — (XLSX) [file pone.0137975.s005.xlsx]

## Sheet: Table S1
Supplemental Table S1. Overview of microsatellite loci used in the different lion populations. No. loci: number of included loci.
Set	Population	No. loci	Microsatellite loci
1	Benin	20	FCA026, FCA032, FCA057, FCA075, FCA085, FCA091, FCA094, FCA097, FCA126, FCA136, FCA144, FCA161, FCA178, FCA191, FCA205, FCA208, FCA211, FCA224, FCA247, FCA275
	Cameroon1	20	FCA026, FCA032, FCA057, FCA075, FCA085, FCA091, FCA094, FCA097, FCA126, FCA136, FCA144, FCA161, FCA178, FCA191, FCA205, FCA208, FCA211, FCA224, FCA247, FCA275
	Cameroon2	20	FCA026, FCA032, FCA057, FCA075, FCA085, FCA091, FCA094, FCA097, FCA126, FCA136, FCA144, FCA161, FCA178, FCA191, FCA205, FCA208, FCA211, FCA224, FCA247, FCA275
	Chad	15	FCA032, FCA057, FCA075, FCA091, FCA094, FCA097, FCA126, FCA136, FCA144, FCA161, FCA205, FCA208, FCA224, FCA247, FCA275
	DRC	20	FCA026, FCA032, FCA057, FCA075, FCA085, FCA091, FCA094, FCA097, FCA126, FCA136, FCA144, FCA161, FCA178, FCA191, FCA205, FCA208, FCA211, FCA224, FCA247, FCA275
	Ethiopia2	12	FCA032, FCA075, FCA091, FCA094, FCA097, FCA126, FCA144, FCA205, FCA208, FCA224, FCA247, FCA275
	Kenya	20	FCA026, FCA032, FCA057, FCA075, FCA085, FCA091, FCA094, FCA097, FCA126, FCA136, FCA144, FCA161, FCA178, FCA191, FCA205, FCA208, FCA211, FCA224, FCA247, FCA275
	Tanzania1	20	FCA026, FCA032, FCA057, FCA075, FCA085, FCA091, FCA094, FCA097, FCA126, FCA136, FCA144, FCA161, FCA178, FCA191, FCA205, FCA208, FCA211, FCA224, FCA247, FCA275
	Tanzania2	20	FCA026, FCA032, FCA057, FCA075, FCA085, FCA091, FCA094, FCA097, FCA126, FCA136, FCA144, FCA161, FCA178, FCA191, FCA205, FCA208, FCA211, FCA224, FCA247, FCA275
	Zambia	20	FCA026, FCA032, FCA057, FCA075, FCA085, FCA091, FCA094, FCA097, FCA126, FCA136, FCA144, FCA161, FCA178, FCA191, FCA205, FCA208, FCA211, FCA224, FCA247, FCA275
	Namibia	20	FCA026, FCA032, FCA057, FCA075, FCA085, FCA091, FCA094, FCA097, FCA126, FCA136, FCA144, FCA161, FCA178, FCA191, FCA205, FCA208, FCA211, FCA224, FCA247, FCA275
	RSA1	20	FCA026, FCA032, FCA057, FCA075, FCA085, FCA091, FCA094, FCA097, FCA126, FCA136, FCA144, FCA161, FCA178, FCA191, FCA205, FCA208, FCA211, FCA224, FCA247, FCA275
	RSA2	20	FCA026, FCA032, FCA057, FCA075, FCA085, FCA091, FCA094, FCA097, FCA126, FCA136, FCA144, FCA161, FCA178, FCA191, FCA205, FCA208, FCA211, FCA224, FCA247, FCA275
	India	20	FCA026, FCA032, FCA057, FCA075, FCA085, FCA091, FCA094, FCA097, FCA126, FCA136, FCA144, FCA161, FCA178, FCA191, FCA205, FCA208, FCA211, FCA224, FCA247, FCA275
2	Ethiopia1	10*	FCA006, FCA082, FCA097, FCA136, FCA161, FCA178, FCA191, FCA200, FCA211, FCA249
3	Senegal	12**	FCA032 , FCA075 , FCA096 , FCA100 , FCA124 , FCA126 , FCA132 , FCA208 , FCA212 , FCA225 , FCA229 , FCA275
* for two samples all twenty loci were analysed, for the others ten loci were analyzed of which six overlap with Dataset 1
** not resized
