# Supplementary material for: Autosomal and mtDNA Markers Affirm the Distinctiveness of Lions in West and Central Africa
Source: PLoS One. 2015 Oct 14;10(10):e0137975. doi: 10.1371/journal.pone.0137975 (PMC4605676; doi:10.1371/journal.pone.0137975)
Supplement: S2 Table — (XLSX) [file pone.0137975.s006.xlsx]

## Sheet: Table S2
Supplemental Table S2. Primers used for amplification of microsatellites and mtDNA. Location: targeted genetic marker, for microsatellite loci the chromosomal location in cat (Felis catus) is indicated; Annealing Temp: annealing temperature in ˚C.
Type	Location	Primername	Annealing Temp (˚C)	Sequence (5'-3')	Origin
mtDNA	Cytochrome b, tRNAPro, tRNAThr, partial control region	F: 1F	51	CGTTGTACTTCAACTATAAGAACTT	own design
		R: 1R		ATGGGATTGCTGATAGGAGATTAG	own design
		F: 2F	53	GTGGGGCCAAATATCCTTTT	own design
		R: 2R internal*		GAAGGCCTAGGATATCTTTGATTG	own design
		F: 3F internal*	51	GACTCAGATAAAATTCCATTCCA	own design
		R: 3R internal*		CATTATTCCTCGCTGTTTGG	own design
		F: 4F internal*	51	CAATTATCCCTGCCCTCCA	own design
		R: 4R		TTTTTGGTTTACAAGACCAAGGTA	own design
		F: 5F	54	AAATCGCCTCCTCAAATGAA	own design
		R: 5R		AATATTCATGGGAGGGCAGTC	own design
Microsatellite	Chromosome D3 (Cat)	F: FCA026F	51	GGAGCCCTTAGAGCTATGCA	Menotti-Raymond et al., 1999
		R: FCA026R		TGTACACGCACCAAAAACAA	Menotti-Raymond et al., 1999
	Chromsome A2 (Cat)	F: FCA032F	51	GGCAATTCATGGTAGAGAAAAA	Menotti-Raymond et al., 1999
		R: FCA032R		CAAGAGTGCATTGGGCAGTA	Menotti-Raymond et al., 1999
	Chromsome C1 (Cat)	F: FCA057F	51	AAGTGTGGGATTGGGTGAAA	Menotti-Raymond et al., 1999
		R:FCA057R		CCATAAGAGGCTCTTAAAAACTGA	Menotti-Raymond et al., 1999
	Chromsome A2 (Cat)	F: FCA075F	51	ATGCTAATCAGTGGCATTTGG	Menotti-Raymond et al., 1999
		R:FCA075R		GAACAAAAATTCCAGACGTGC	Menotti-Raymond et al., 1999
	Chromsome A2 (Cat)	F: FCA085F	51	CTGTACATTTCTCTTCCCATTGC	Menotti-Raymond et al., 1999
		R: FCA085R		CCCCTACTGGGTGCACTG	Menotti-Raymond et al., 1999
	Chromsome B4 (Cat)	F: FCA091F	51	TGAGAACAAGCCATTAATAGCA	Menotti-Raymond et al., 1999
		R: FCA091R		CCCAAACATAAGGCTGCATT	Menotti-Raymond et al., 1999
	Chromsome F2 (Cat)	F: FCA094F	51	TCAAGCCCCATTTTACCTTC	Menotti-Raymond et al., 1999
		R: FCA094R		CACCTGAGCCAAAGGCTATC	Menotti-Raymond et al., 1999
	Chromsome B1 (Cat)	F: FCA097F	51	TAATGTTCAACTTGAATTGCTTCC	Menotti-Raymond et al., 1999
		R: FCA097R		GAACAGTAGTTTGCCCATACAGG	Menotti-Raymond et al., 1999
	Chromsome B1 (Cat)	F: FCA126F	51	GCCCCTGATACCCTGAATG	Menotti-Raymond et al., 1999
		R: FCA126R		CTATCCTTGCTGGCTGAAGG	Menotti-Raymond et al., 1999
	Chromsome F2 (Cat)	F: FCA136F	51	GAATGACATCGCCAATGAAA	Menotti-Raymond et al., 1999
		R: FCA136R		CCCCCCCAAAACTGATACTT	Menotti-Raymond et al., 1999
	Chromsome D1 (Cat)	F: FCA144F	51	GGAAATCCTGGAAACTTCTGC	Menotti-Raymond et al., 1999
		R: FCA144R		CCCGGCAAAATTATGAAGG	Menotti-Raymond et al., 1999
	Chromsome A3 (Cat)	F: FCA161F	51	TTACCGATACACACCTGCCA	Menotti-Raymond et al., 1999
		R: FCA161R		CACAGACGTGCTCTAGCCAA	Menotti-Raymond et al., 1999
	Chromsome A1 (Cat)	F: FCA178F	51	GTGCCCCATGAATCTCACTT	Menotti-Raymond et al., 1999
		R: FCA178R		TACAACTCAGGGGTCGTATGG	Menotti-Raymond et al., 1999
	Chromsome C1 (Cat)	F: FCA191F	51	TCCTGTTCCTATTCACCCTACA	Menotti-Raymond et al., 1999
		R: FCA191R		GCATGGCACTTTTGTTGAGA	Menotti-Raymond et al., 1999
	Chromsome B3 (Cat)	F: FCA205F	51	CCTGCTCTCAAGGAGCTCC	Menotti-Raymond et al., 1999
		R: FCA205R		CCCATTTCTCCTACCAGTTCC	Menotti-Raymond et al., 1999
	Chromsome A3 (Cat)	F: FCA208F	51	TCAGGGTTCAAAAAAAGAAAAA	Menotti-Raymond et al., 1999
		R: FCA208R		CAAAGCACCAGCTTAGAAGTCA	Menotti-Raymond et al., 1999
	Chromsome B1 (Cat)	F: FCA211F	51	TGTAGAACATAATGCCTCAGCC	Menotti-Raymond et al., 1999
		R: FCA211R		TCTTGAACCTATTTCCCCACA	Menotti-Raymond et al., 1999
	Chromsome A3 (Cat)	F: FCA224F	51	CTGGGTGCTGACAGCATAGA	Menotti-Raymond et al., 1999
		R: FCA224R		TGCCAGAGTTGTATGAAAGGG	Menotti-Raymond et al., 1999
	Chromsome C1 (Cat)	F: FCA247F	51	GGAAATTAGGAGCTCTGCCA	Menotti-Raymond et al., 1999
		R: FCA247R		AAGATTTACCCAGTTGCCCC	Menotti-Raymond et al., 1999
	Chromsome B2 (Cat)	F: FCA275F	51	TTGGCTGCCCAGTTTTAGTT	Menotti-Raymond et al., 1999
		R: FCA275R		ACGAAGGGGCAGGACTATCT	Menotti-Raymond et al., 1999
* internal primers were only used when amplification with primerpair 2F-4R failed
