# Supplementary material for: Autosomal and mtDNA Markers Affirm the Distinctiveness of Lions in West and Central Africa
Source: PLoS One. 2015 Oct 14;10(10):e0137975. doi: 10.1371/journal.pone.0137975 (PMC4605676; doi:10.1371/journal.pone.0137975)
Supplement: S3 Table — (XLSX) [file pone.0137975.s007.xlsx]

## Sheet: Table S3
Supplemental Table S3. Identified haplotypes and accompanying accession numbers from Genbank.
Haplotype	Country	Genbank Accession	Source
A	Senegal	KJ652247	this publication
B	Benin	GU131164 - GU131165	this publication
C	Cameroon1 + Cameroon2	GU131174 - GU131175, AY781202 - AY781205	Bertola et al., 2011
D	Cameroon1	GU131170 - GU131173	Bertola et al., 2011
E	Cameroon2 + Chad	GU131169, AY781198 - AY781199, AY781197	Bertola et al., 2011
F	Chad+DRC	AY781200, DQ018993 - DQ018994	this publication
G	DRC	KJ652248	this publication
H	Ethiopia1	KJ652249	this publication
I	Ethiopia2	AY781207 - AY781210	Bertola et al., 2011
J	Kenya + Tanzania1 + Tanzania2 + Zambia + RSA1 + RSA2	GU131166 - GU131168	this publication
K	Zambia	KJ652250	this publication
L	Namibia	KJ652251	this publication
M	RSA2	GU131183 - GU131185	this publication
N	India	GU131176 - GU131178, AY781206	this publication
Unique point mutations (i.e. observed in a single sample) were checked by an independent PCR and sequencing. This resulted in correcting the following previously published sequences by Bertola et al. (2011) on Genbank (September 2013): GU131167-GU131168, GU131170, GU131172-GU131175, GU131178, GU131183, GU131185. Conclusions based on the uncorrected sequences as published in Bertola et al. (2011) …
