# Supplementary material for: Autosomal and mtDNA Markers Affirm the Distinctiveness of Lions in West and Central Africa
Source: PLoS One. 2015 Oct 14;10(10):e0137975. doi: 10.1371/journal.pone.0137975 (PMC4605676; doi:10.1371/journal.pone.0137975)
Supplement: S4 Table — (XLSX) [file pone.0137975.s008.xlsx]

## Sheet: Table S4
Supplemental Table S4. Results of an AMOVA for a microsatellite dataset of 12 lion populations and a mtDNA dataset of 16 lion populations. Four different divisions were tested: no substructure (all in one group), following IUCN categorisation (2 groups), following haplotype structure (2 groups) and following STRUCTURE results (4 groups); Variance component AG: Among Groups; AP: Among Populations;…
Number of groups	Division	Variance component	microsatellites				mtDNA
			df	Sum of squares	Variants of components	% Total	df	Sum of squares	Variants of components	% Total
1	No division	AP	11	494.445	2.37882	29.86	15	406.281	5.29171	98.07
		AI/WP	88	489.720	-0.0225	-0.28	67	6.972	0.10406	1.93
		WI	100	561.000	5.61000	70.42	-	-	-	-
2	Africa; Asia	AG	1	151.848	3.09325	29.61	1	32552	0.04718	0.87
		AP/WG	10	342.597	1.76592	16.9	14	373729	5.28484	97.22
		WP	188	1050.720	5.58894	53.49	67	6972	0.10406	1.91
2	North (West/Central Africa + India); South (East & Southern Africa)	AG	1	96.294	0.62456	7.54	1	183037	3.93253	54.55
		AP/WG	10	398.151	2.06955	24.99	14	223244	3.17305	44.01
		WP	188	1050.720	5.58894	67.47	67	6972	0.10406	1.44
4	West/Central Africa; East Africa; Southern Africa; India	AG	3	289.637	1.43925	17.38	3	237368	3.3016	52.27
		AP/WG	8	204.808	1.25075	15.11	12	168913	2.91068	46.08
		WP	188	1050.720	5.58894	67.51	67	6972	0.10406	1.65
