# Supplementary material for: Autosomal and mtDNA Markers Affirm the Distinctiveness of Lions in West and Central Africa
Source: PLoS One. 2015 Oct 14;10(10):e0137975. doi: 10.1371/journal.pone.0137975 (PMC4605676; doi:10.1371/journal.pone.0137975)
Supplement: S5 Table — (XLSX) [file pone.0137975.s009.xlsx]

## Sheet: Table S5
Supplemental Table S5. Results of the Mantel tests indicating IBD effects in lion populations on continental and regional scale. NPop: number of included populations; Pair. comparisons: number of pairwise comparisons; Rxy: correlation coefficient (P(Rxy_random≥Rxy_data), one-tailed, 999 permutations); x: slope of regression line (95% confidence interval (CI)); AG: Among group variance according t…
Groups	NPop	Pair. comparisons	Rxy	x (95% CI)	AG
All populations	12	4950	0.749 (P≤0.001)	143.81 (140.26-147.36)	29.86
Africa	11	4005	0.520 (P≤0.001)	95.63 (90.76-100.50)	22.1
North (West/Central Africa; India)	5	561	0.895 (P≤0.001)	151.82 (145.53-158.12)	42.18
South (East Africa; Southern Africa)	7	2145	0.599 (P≤0.001)	85.28 (80.44-90.11)	19.47
West-Central Africa	4	276	0.657 (P≤0.001)	89.11 (76.95-101.27)	20.48
East Africa	3	351	0.495 (P≤0.001)	7.94 (6.47-9.40)	13.77
Southern Africa	4	741	0.555 (P≤0.001)	54.1 (48.25-59.96)	15.18
