# Supplementary material for: Autosomal and mtDNA Markers Affirm the Distinctiveness of Lions in West and Central Africa
Source: PLoS One. 2015 Oct 14;10(10):e0137975. doi: 10.1371/journal.pone.0137975 (PMC4605676; doi:10.1371/journal.pone.0137975)
Supplement: S6 Table — (XLSX) [file pone.0137975.s010.xlsx]

## Sheet: Table S6
Supplemental Table S6. Pairwise FST (below diagonal) and Nei's genetic distances (above diagonal) based on 20 microsatellite loci from 14 lion populations.
	Benin	Cameroon1	Cameroon2	Chad	DRC	Ethiopia2	Kenya	Tanzania1	Tanzania2	Zambia	Namibia	RSA1	RSA2	India
Benin	-	0.789465	0.801436	0.716469	0.902264	1.90011	1.0911	0.872317	0.659077	0.630376	0.920072	0.997473	1.28908	1.99013
Cameroon1	0.24226	-	0.490872	0.618549	0.492544	1.79383	0.957081	0.804687	0.902519	0.771871	1.12928	0.991364	1.02671	1.49329
Cameroon2	0.26759	0.13424	-	0.600051	0.570545	1.31052	1.36229	0.927304	1.01408	0.838903	1.0224	0.803658	1.04978	1.91806
Chad	0.16913	0.16043	0.10435	-	0.718301	1.08866	1.08508	1.04163	0.96285	0.959443	1.08105	0.998215	1.26136	1.78946
DRC	0.2253	0.14696	0.14016	0.1464	-	1.34433	1.17547	0.782911	0.819881	0.629447	0.988605	0.874168	1.11502	1.22827
Ethiopia2	0.39636	0.33737	0.3011	0.26902	0.23901	-	1.2254	1.35314	2.01764	1.53899	1.48819	1.2171	1.45773	2.19298
Kenya	0.33579	0.33723	0.34759	0.26656	0.2636	0.29632	-	0.37281	0.463481	0.728612	1.06518	0.882415	0.837053	1.06548
Tanzania1	0.26454	0.26397	0.24675	0.21845	0.16987	0.26285	0.16294	-	0.196156	0.357787	0.834209	0.492868	0.611831	1.58878
Tanzania2	0.27087	0.32103	0.31847	0.26015	0.2306	0.39096	0.22882	0.06398	-	0.517958	0.932188	0.768154	0.888044	2.09783
Zambia	0.18905	0.22466	0.22479	0.18914	0.13428	0.26667	0.23431	0.08743	0.18303	-	0.631333	0.523058	0.601247	1.72408
Namibia	0.28905	0.30003	0.25912	0.24757	0.21823	0.30691	0.33404	0.24503	0.30423	0.20642	-	0.506128	0.510657	1.92192
RSA1	0.25299	0.2618	0.211	0.18011	0.18811	0.21006	0.24573	0.1328	0.23423	0.13835	0.1563	-	0.46666	1.68279
RSA2	0.26775	0.26235	0.21359	0.22818	0.1984	0.24641	0.25758	0.16954	0.25338	0.13904	0.16565	0.11781	-	1.77533
India	0.6986	0.60211	0.71973	0.66134	0.5519	0.73609	0.58924	0.57714	0.64331	0.57453	0.601	0.55096	0.56233	-
