# Supplementary material for: Autosomal and mtDNA Markers Affirm the Distinctiveness of Lions in West and Central Africa
Source: PLoS One. 2015 Oct 14;10(10):e0137975. doi: 10.1371/journal.pone.0137975 (PMC4605676; doi:10.1371/journal.pone.0137975)
Supplement: S7 Table — (XLSX) [file pone.0137975.s011.xlsx]

## Sheet: Table S7
Supplemental Table S7. Genetic variation in microsatellite loci and mtDNA among 16 lion populations. No.loci: number of amplified loci; Np: number of polymorphic loci (% of total amplified loci); Na: average number of alleles per locus; Allelic range: average over allelic ranges calculated as number of repeats per locus; Ap: private allelic richness, calculated over the complete dataset; Haplo.: …
Set	Population	No. loci	Np (%)	Na (±SE)	Allelic range (±SE)	Ap	Haplo.	Ho (±SE)	uHe (±SE)	FIS (P)	Bottlen.
1	Benin	20	19 (95%)	2.95 (±1.00)	5.10 (±4.81)	0.05	B	0.65 (±0.07)	0.55 (±0.05)	-0.204 (P<0.01)
	Cameroon1	20	20 (100%)	3.20 (±0.77)	4.65 (±3.82)	0.00	C+D	0.68 (±0.05)	0.61 (±0.02)	-0.129 (P<0.01)	P<0.05
	Cameroon2	20	19 (95%)	2.85 (±0.88)	4.75 (±3.25)	0.05	C+E	0.58 (±0.07)	0.61 (±0.05)	0.060
	Chad	15	15 (100%)	2.60 (±1.82)	7.40 (±5.77)	0.20	E+F	0.6 (±0.07)	0.56 (±0.05)	0.085
	DRC	20	20 (100%)	4.65 (±1.87)	6.40 (±6.37)	0.10	F+G	0.74 (±0.04)	0.7 (±0.03)	-0.066
	Ethiopia2	12	10 (83.3%)	1.25 (±1.16)	3.33 (±3.62)	0.00	I	0.44 (±0.1)	0.41 (±0.07)	-0.068
	Kenya	20	17 (85%)	2.65 (±1.04)	5.10 (±4.20)	0.00	J	0.51 (±0.06)	0.5 (±0.05)	-0.025	P<0.01
	Tanzania1	20	20 (100%)	4.65 (±1.57)	7.50 (±4.66)	0.00	J	0.64 (±0.04)	0.65 (±0.03)	0.019
	Tanzania2	20	20 (100%)	3.65 (±1.18)	5.65 (±3.69)	0.00	J	0.56 (±0.05)	0.57 (±0.04)	0.018
	Zambia	20	20 (100%)	4.75 (±1.74)	6.30 (±4.11)	0.15	J+K	0.57 (±0.05)	0.69 (±0.03)	0.182 (P<0.01)
	Namibia	20	20 (100%)	3.45 (±1.00)	6.40 (±4.32)	0.05	L	0.56 (±0.04)	0.57 (±0.03)	0.011
	RSA1	20	20 (100%)	4.00 (±1.08)	5.95 (±3.61)	0.05	J	0.61 (±0.06)	0.66 (±0.03)	0.082 (P<0.05)	P<0.01
	RSA2	20	20 (100%)	4.60 (±1.27)	6.65 (±4.39)	0.25	J+M	0.69 (±0.04)	0.69 (±0.03)	-0.002
	India	20	5 (25%)	1.45 (±0.89)	0.95 (±0.84)	0.10	N	0.11 (±0.05)	0.13 (±0.05)	0.095
2	Ethiopia1	10*	8 (80%)	3.00 (±1.56)	3.00 (±2.48)	0.05	H	0.45 (±0.11)	0.49 (±0.09)	0.165 (P<0.05)	P<0.01
3	Senegal	12**	12 (100%)	3.33 (±1.56)	5.42 (±3.32)	-	A	0.63 (±0.08)	0.54 (±0.07)	-0.079
* All diversity indices were calculated based on all ten loci, except for the private allelic richness, which was based on six loci only, which were also used in Dataset 1.
** not resized, private allelic richness could not be calculated
