# Supplementary material for: Autosomal and mtDNA Markers Affirm the Distinctiveness of Lions in West and Central Africa
Source: PLoS One. 2015 Oct 14;10(10):e0137975. doi: 10.1371/journal.pone.0137975 (PMC4605676; doi:10.1371/journal.pone.0137975)
Supplement: S8 Table — (XLSX) [file pone.0137975.s012.xlsx]

## Sheet: Table S8
Supplemental Table S8. Nei's (corrected) genetic distances for microsatellite (below diagonal) and mtDNA data (above diagonal) of 14 lion populations, and results of Mantel tests, including all populations, and excluding India.
	Benin	Cameroon1	Cameroon2	Chad	DRC	Ethiopia2	Kenya	Tanzania1	Tanzania2	Zambia	Namibia	RSA1	RSA2	India
Benin	-	4.43512	3.34544	3.51125	3.4116	13.1447	10.0747	10.0747	10.0747	10.6701	13.1355	10.0747	14.1664	4.0142
Cameroon1	0.789465	-	0.41787	1.92208	1.82207	15.6146	12.5314	12.5314	12.5314	13.1289	15.6035	12.5314	16.6427	6.4512
Cameroon2	0.801436	0.490872	-	0.33404	0.73495	14.5155	11.435	11.435	11.435	12.0324	14.5049	11.435	15.5398	5.35992
Chad	0.716469	0.618549	0.600051	-	0.902	14.679	11.5988	11.5988	11.5988	12.1965	14.6686	11.5988	15.7003	5.52537
DRC	0.902264	0.492544	0.570545	0.718301	-	14.5751	11.497	11.497	11.497	12.0938	14.5648	11.497	15.6001	5.42491
Ethiopia2	1.90011	1.79383	1.31052	1.08866	1.34433	-	9.07731	9.07731	9.07731	9.67207	12.1366	9.07731	13.1705	15.1894
Kenya	1.0911	0.957081	1.36229	1.08508	1.17547	1.2254	-	0	0	0.58423	9.07101	0	10.0988	12.1071
Tanzania1	0.872317	0.804687	0.927304	1.04163	0.782911	1.35314	0.37281	-	0	0.58423	9.07101	0	10.0988	12.1071
Tanzania2	0.659077	0.902519	1.01408	0.96285	0.819881	2.01764	0.463481	0.196156	-	0.58423	9.07101	0	10.0988	12.1071
Zambia	0.630376	0.771871	0.838903	0.959443	0.629447	1.53899	0.728612	0.357787	0.517958	-	9.66523	5.8423e-06	10.6938	12.7051
Namibia	0.920072	1.12928	1.0224	1.08105	0.988605	1.48819	1.06518	0.834209	0.932188	0.631333	-	9.07101	5.02827	15.1788
RSA1	0.997473	0.991364	0.803658	0.998215	0.874168	1.2171	0.882415	0.492868	0.768154	0.523058	0.506128	-	10.0988	12.1071
RSA2	1.28908	1.02671	1.04978	1.26136	1.11502	1.45773	0.837053	0.611831	0.888044	0.601247	0.510657	0.46666	-	16.2012
India	1.99013	1.49329	1.91806	1.78946	1.22827	2.19298	1.06548	1.58878	2.09783	1.72408	1.92192	1.68279	1.77533	-
